# Supplementary material for: Strategies for Intraspecific Genotyping of Duckweed: Comparison of Five Orthogonal Methods Applied to the Giant Duckweed Spirodela polyrhiza
Source: Plants (Basel). 2022 Nov 9;11(22):3033. doi: 10.3390/plants11223033 (PMC9696241; doi:10.3390/plants11223033)
Supplement: Supplementary file 1 [file plants-11-03033-s001.zip]

Archive with 6 entries (5 files):
- Supplementary Data/
- Supplementary Data/Supplementary Data S1.xlsx
- Supplementary Data/Supplementary Data S2.fas
- Supplementary Data/Supplementary Data S3.xlsx
- Supplementary Data/Supplementary Data S4.fas
- Supplementary Data/Supplementary Data S5.pdf
