# Supplementary material for: Strategies for Intraspecific Genotyping of Duckweed: Comparison of Five Orthogonal Methods Applied to the Giant Duckweed Spirodela polyrhiza
Source: Plants (Basel). 2022 Nov 9;11(22):3033. doi: 10.3390/plants11223033 (PMC9696241; doi:10.3390/plants11223033)
Supplement: Supplementary file 1 [file plants-11-03033-s001.zip › Supplementary Data/Supplementary Data S1.xlsx]

## Sheet: Primer Sequences
NB-ARC	DOI: https://doi.org/10.1007/s11103-018-0774-1
primer set	forward primer sequence (5'-3')	reverse primer sequence (5'-3')
Sp17	CTT CCC TAT TCC TCC CAC GC	CTG GCT TCT TCT CCA CCT CG
Sp02a	TTT TCA GTG TTG ATG GCA GC	GCA ATC AAG ATG CCC TGC AA
Sp02b	TGT GTT CGA CTA GTA TTG GACCT	CTC GTT GAC TAC CGC ACA GT
Sp13	AAG CCA CAA TCC TTC CGG AG	GCC TTC TCA GGG GCT TTC AG
Sp17-SNP	GCT TTG AAT CCA CCG TTC GG	TGG CAG CAA CAA CCT ACG TT
Sp02-SNP	GCC TCT CTT CTC TCC TCT GC	GTT CTG AGC ACC TTC CCA CA
Sp13-SNP	CCG GGA ATG GTA TCT CGC AA	ACG CTG TCC CCA AAA AGA CA
The first group of primer sets were used for FLP analysis, while the second
group (-SNP) were used for SNP polymorphism analysis. Forward primers have M13(−21) sequence added
to the 5′ end (not shown)
TBP	DOI: https://doi.org/10.1186/s13007-020-00627-z
primer set	forward primer sequence (5'-3')	reverse primer sequence (5'-3')
Fex-Rex	[FAM] AAC TGG GCB AAR GGN CAY TAY AC	ACC ATR CAY TCR TCD GCR TTY TC
Fin-Rin	[FAM] GAR AAY GCH GAY GAR TGY ATG	CRA AVC CBA CCA TGA ARA ART G
SSR	DOI: https://doi.org/10.1002/aps3.1153
primer set	forward primer sequence (5'-3')	reverse primer sequence (5'-3')
SP6	[HEX] GAA CCT TAA TAT GCG ACC AAG	CAA GAA AGT CAA ATA CAG CGG
SP12	[FAM] CGG TCC CCG TCC AAA GTA CTC	GCA GCC ACC CCC CCT AAA ATC
SP14	[HEX] GTC CAT CCT TCT CAG CAC AAT	CCG TAC AAG ATC TAA GCC TTT
SP25	[ROX] GGC AGA GAC AGA AAG ATC ATC	CCT AGT TCC CTA GAG CGA GAG
SP29	[FAM] TAA ATG ACA GAT GAA AGC CAA	ACT CCA ACT CCC ACA AGA AGG
SP36	[HEX] GCG TCC TAT GAA TCG GGG AGC	TCG AGT CAG CGT TGG GGT GTG
SP42	[CY3] TGA GAT CAG GCT GGA GCA GTG	GTT TAC GTG GGC TAC CAA ACA
SP43	[CY3] GGA AAA TCA GCA CGG AGA CAC	TTC ACA TAG GAC GAG GTA GCG
SP45	[ROX] AGG ATA TTC CAG GTG CTC ATC	CCT TGT TTC CGT TCA ACT TCT
SP47	[CY3] TGG GCC TAT GGC GAT TAG GGG	GCG GCA TCC ACG GAG AAA ATG
SP51	[ROX] CTC GCA CAT CAG TTC ACA GGA	TCA GAC ATC TGG CGC AGT AGA
SP53	[FAM] AGG ACG ACG ACC TCT ACT GCC	TAC GAG TTC TGC GGA CCA TCA
MIG-seq	DOI: https://doi.org/10.1038/srep16963
primer set	forward primer sequence (5'-3'): (Tail + anchor: CTG) + SSR + anchor	reverse primer sequence (5'-3'): (Tail + anchor: GAC) + SSR + anchor
(ACT)4TG	CGC TCT TCC GAT CTC TGA CTA CTA CTA CTT G	TGC TCT TCC GAT CTG ACA CTA CTA CTA CTT G
(CTA)4TG	CGC TCT TCC GAT CTC TGC TAC TAC TAC TAT G	TGC TCT TCC GAT CTG ACC TAC TAC TAC TAT G
(TTG)4AC	CGC TCT TCC GAT CTC TGT TGT TGT TGT TGA C	TGC TCT TCC GAT CTG ACT TGT TGT TGT TGA C
(GTT)4CC	CGC TCT TCC GAT CTC TGG TTG TTG TTG TTC C	TGC TCT TCC GAT CTG ACG TTG TTG TTG TTC C
(GTT)4TC	CGC TCT TCC GAT CTC TGG TTG TTG TTG TTT C	TGC TCT TCC GAT CTG ACG TTG TTG TTG TTT C
(GTG)4AC	CGC TCT TCC GAT CTC TGG TGG TGG TGG TGA C	TGC TCT TCC GAT CTG ACG TGG TGG TGG TGA C
(GT)6TC	CGC TCT TCC GAT CTC TGG TGT GTG TGT GTT C	TGC TCT TCC GAT CTG ACG TGT GTG TGT GTT C
(TG)6AC	CGC TCT TCC GAT CTC TGT GTG TGT GTG TGA C	TGC TCT TCC GAT CTG ACT GTG TGT GTG TGA C
Underlined and boldface nucleotides denote tail and anchor sequences, respectively.
GBS	DOI: https://doi.org/10.1111/pbi.12219
primer/adapter set	forward primer/adpter sequence (5'-3')	reverse primer/adapter sequence (5'-3')
P5_GBS_PstI	A*C*A* C*TC TTT CCC TAC ACG ACG CTC TTC CGA TCT* T*G*C* A	A*G*A* T*CG GAA* G*A*G* C
P7_GBS_MspI	G*T*G* A*CT GGA GTT CAG ACG TGT GCT CTT CCG* A*T*C* T	C*G*A* G*AT CGG AA*G* A*G*C
Read1_GBS_PstI	CTT TCC CTA CAC GAC GCT CTT CCG ATC TTG CAG
Index read primer	GAT CGG AAG AGC ACA CGT CTG AAC TCC AGT CAC
IS4_indPCR.P5	AAT GAT ACG GCG ACC ACC GAG ATC TAC ACT CTT TCC CTA CAC GAC GCT CTT
Indexing primer	CAA GCA GAA GAC GGC ATA CGA GAT NNN NNN NGT GAC TGG AGT TCA GAC GTG T
* indicates a PTO bond; N indicates index sequence

## Sheet: NB-ARC
NB-ARC fragments: recoding from publication to useful format																									final combined input of fragments and SNPs (40 characters in total)
	Sp17		Sp02a								Sp02b				Sp13									recoding		Sp17		Sp02a								Sp02b				Sp13			Sp02SNP
	765bp	777bp	397bp	431bp	863bp	1072bp	1093bp	1110bp	1121bp	1140bp	554bp	564bp	572bp	582bp	419bp	430bp	446bp									765bp	777bp	397bp	431bp	863bp	1072bp	1093bp	1110bp	1121bp	1140bp	554bp	564bp	572bp	582bp	419bp	430bp	446bp
7379	1	1	1	0	1	0	1	0	0	0	0	0	1	0	1	0	1							1 and 9=a	7379	a	a	a	c	a	c	a	c	c	c	c	c	a	c	a	c	a	R	R	R	M	R	R	Y
7498	1	0	0	0	0	1	0	0	0	0	0	0	1	0	1	0	0							0=c	7498	a	c	c	c	c	a	c	c	c	c	c	c	a	c	a	c	c	G	A	R	M	R	G	Y
7551	0	0	1	0	1	1	1	1	0	1	1	1	1	1	1	0	1							0,9=m (INDEL)	7551	c	c	a	c	a	a	a	a	c	a	a	a	a	a	a	c	a	R	R	R	A	G	G	T
9242	1	0	0	0	0	1	0	1	0	0	0	0	1	0	1	0	0							m=heterozygous INDEL	9242	a	c	c	c	c	a	c	a	c	c	c	c	a	c	a	c	c	G	A	R	M	R	G	Y
9256	0	1	1	0	1	1	1	1	0	1	1	1	1	1	0	0	1								9256	c	a	a	c	a	a	a	a	c	a	a	a	a	a	c	c	a	G	A	R	A	R	G	Y
9290	0	0	0	0	0	1	0	1	0	0	0	0	1	0	1	0	0								9290	c	c	c	c	c	a	c	a	c	c	c	c	a	c	a	c	c	G	A	R	M	R	G	Y
9316	1	1	1	0	1	0	1	0	0	0	0	0	1	0	1	0	0								9316	a	a	a	c	a	c	a	c	c	c	c	c	a	c	a	c	c	R	R	R	M	R	R	Y
9333	1	0	1	0	1	0	0	1	0	0	0	0	1	1	1	0	0								9333	a	c	a	c	a	c	c	a	c	c	c	c	a	a	a	c	c	G	A	R	A	R	G	Y
9351	1	0	1	0	0	0	0	0	0	0	0	0	1	0	1	0	0								9351	a	c	a	c	c	c	c	c	c	c	c	c	a	c	a	c	c	n	n	n	n	n	n	n
9501	0	0	0	1	0	1	1	1	0	1	1	1	1	1	1	0	1								9501	c	c	c	a	c	a	a	a	c	a	a	a	a	a	a	c	a	R	A	R	A	R	R	Y
9502	0	0	0	0	0	0	1	1	1	1	1	1	1	1	1	0	1								9502	c	c	c	c	c	c	a	a	a	a	a	a	a	a	a	c	a	R	R	R	A	G	G	T
9503	1	1	1	0	1	0	1	0	0	0	0	0	1	0	1	0	1								9503	a	a	a	c	a	c	a	c	c	c	c	c	a	c	a	c	a	R	R	R	M	R	R	Y
9504	0	0	1	0	1	0	1	0	0	0	0	0	1	0	0	1	1								9504	c	c	a	c	a	c	a	c	c	c	c	c	a	c	c	a	a	G	A	R	C	G	G	T
9506	1	1	1	0	1	0	1	0	0	0	0	0	1	0	1	0	1								9506	a	a	a	c	a	c	a	c	c	c	c	c	a	c	a	c	a	R	R	R	M	R	R	Y
9508	0	1	0	1	0	1	0	0	0	0	0	0	1	0	0	0	1								9508	c	a	c	a	c	a	c	c	c	c	c	c	a	c	c	c	a	R	A	G	A	A	R	C
9509	0	1	0	0	0	1	0	0	0	0	0	0	0	1	0	1	1								9509	c	a	c	c	c	a	c	c	c	c	c	c	c	a	c	a	a	A	A	G	A	A	A	C
9510	1	0	0	0	0	1	1	1	0	1	1	1	1	1	1	0	1								9510	a	c	c	c	c	a	a	a	c	a	a	a	a	a	a	c	a	R	A	R	A	R	R	Y
9511	0	0	0	0	0	1	0	0	0	0	0	0	0	1	1	0	0								9511	c	c	c	c	c	a	c	c	c	c	c	c	c	a	a	c	c	A	A	G	A	A	A	C
9512	1	0	1	0	1	1	1	1	0	1	1	1	1	1	1	0	1								9512	a	c	a	c	a	a	a	a	c	a	a	a	a	a	a	c	a	R	R	R	A	G	G	T
9513	0	1	0	0	0	1	1	1	0	1	0	0	1	1	0	0	1								9513	c	a	c	c	c	a	a	a	c	a	c	c	a	a	c	c	a	A	R	G	A	R	R	Y
9514	0	1	0	0	0	1	1	1	0	1	1	1	1	1	0	0	1								9514	c	a	c	c	c	a	a	a	c	a	a	a	a	a	c	c	a	R	A	R	A	R	R	Y
9560	0	1	0	0	0	0	0	0	0	0	0	0	1	0	1	0	1								9560	c	a	c	c	c	c	c	c	c	c	c	c	a	c	a	c	a	n	n	n	n	n	n	n
9622	0	1	0	0	0	1	1	1	0	1	1	1	1	1	0	0	1								9622	c	a	c	c	c	a	a	a	c	a	a	a	a	a	c	c	a	R	R	G	A	R	G	Y
																	proportion of differences (40 NB-ARC characters)
	7498	9242	7379	9503	9504	9506	9290	9316	9351	9333	9512	9256	9502	9622	9509	9508	9513	9514	9560	9501	9511	7551	9510
7498	0	0.025	0.225	0.225	0.35	0.225	0.1	0.2	0.125	0.2	0.425	0.375	0.25	0.25	0.25	0.15	0.3	0.3	0.175	0.225	0.15	0.45	0.2
9242	1	0	0.225	0.225	0.35	0.225	0.075	0.2	0.125	0.175	0.4	0.35	0.225	0.225	0.25	0.15	0.25	0.275	0.2	0.2	0.15	0.425	0.175
7379	9	9	0	0	0.1	0	0.325	0.025	0.125	0.2	0.4	0.275	0.3	0.3	0.325	0.275	0.25	0.3	0.1	0.325	0.325	0.425	0.3
9503	9	9	0	0	0.1	0	0.325	0.025	0.125	0.2	0.4	0.275	0.3	0.3	0.325	0.275	0.25	0.3	0.1	0.325	0.325	0.425	0.3
9504	14	14	4	4	0	0.1	0.35	0.125	0.175	0.3	0.5	0.3	0.35	0.4	0.5	0.45	0.325	0.35	0.15	0.375	0.5	0.475	0.4
9506	9	9	0	0	4	0	0.325	0.025	0.125	0.2	0.4	0.275	0.3	0.3	0.325	0.275	0.25	0.3	0.1	0.325	0.325	0.425	0.3
9290	4	3	13	13	14	13	0	0.3	0.2	0.225	0.45	0.3	0.25	0.25	0.3	0.2	0.275	0.275	0.175	0.225	0.2	0.425	0.25
9316	8	8	1	1	5	1	12	0	0.1	0.175	0.425	0.3	0.325	0.325	0.35	0.3	0.275	0.325	0.125	0.35	0.3	0.45	0.325
9351	5	5	5	5	7	5	8	4	0	0.075	0.375	0.325	0.25	0.35	0.275	0.225	0.25	0.3	0.1	0.275	0.125	0.4	0.225
9333	8	7	8	8	12	8	9	7	3	0	0.15	0.275	0.225	0.325	0.35	0.3	0.275	0.275	0.2	0.25	0.2	0.175	0.2
9512	17	16	16	16	20	16	18	17	15	6	0	0.125	0.125	0.175	0.5	0.475	0.35	0.125	0.3	0.1	0.4	0.025	0.05
9256	15	14	11	11	12	11	12	12	13	11	5	0	0.2	0.125	0.35	0.3	0.175	0.1	0.275	0.175	0.375	0.1	0.175
9502	10	9	12	12	14	12	10	13	10	9	5	8	0	0.1	0.425	0.4	0.15	0.1	0.225	0.075	0.375	0.1	0.075
9622	10	9	12	12	16	12	10	13	14	13	7	5	4	0	0.2	0.175	0.1	0.05	0.275	0.075	0.25	0.15	0.075
9509	10	10	13	13	20	13	12	14	11	14	20	14	17	8	0	0.1	0.175	0.225	0.2	0.25	0.1	0.475	0.25
9508	6	6	11	11	18	11	8	12	9	12	19	12	16	7	4	0	0.175	0.225	0.15	0.2	0.15	0.45	0.25
9513	12	10	10	10	13	10	11	11	10	11	14	7	6	4	7	7	0	0.05	0.175	0.125	0.175	0.325	0.15
9514	12	11	12	12	14	12	11	13	12	11	5	4	4	2	9	9	2	0	0.225	0.075	0.225	0.1	0.075
9560	7	8	4	4	6	4	7	5	4	8	12	11	9	11	8	6	7	9	0	0.25	0.15	0.275	0.25
9501	9	8	13	13	15	13	9	14	11	10	4	7	3	3	10	8	5	3	10	0	0.2	0.075	0.05
9511	6	6	13	13	20	13	8	12	5	8	16	15	15	10	4	6	7	9	6	8	0	0.375	0.2
7551	18	17	17	17	19	17	17	18	16	7	1	4	4	6	19	18	13	4	11	3	15	0	0.075
9510	8	7	12	12	16	12	10	13	9	8	2	7	3	3	10	10	6	3	10	2	8	3	0
	number of differences (40 NB-ARC characters)						samples not distinguishable due to error rate or lack of differences
[truncated: 16 more columns]

## Sheet: TBP
raw data TBP analysis (13 fragments)																		final input of TBP data including replicates (13 characters in total)
	395bp	439bp	593bp	605bp	704bp	742bp	743bp	832bp	833bp	834bp	835bp	836bp	950bp			recoding			395bp	439bp	593bp	605bp	704bp	742bp	743bp	832bp	833bp	834bp	835bp	836bp	950bp
7379	1	1	0	1	1	1	0	0	0	0	0	1	1					7379	a	a	c	a	a	a	c	c	c	c	c	a	a
7498	1	1	1	0	1	0	1	0	0	0	1	0	1			1 and 9=a		7498	a	a	a	c	a	c	a	c	c	c	a	c	a
7551	1	1	1	1	1	1	0	0	1	0	0	1	1			0=c		7498r	a	a	a	c	a	c	a	c	c	c	a	c	a
9242	1	1	1	0	1	0	1	1	0	0	1	0	1					7551	a	a	a	a	a	a	c	c	a	c	c	a	a
9256	1	1	0	1	1	1	0	0	0	1	0	0	1					9242	a	a	a	c	a	c	a	a	c	c	a	c	a
9290	1	1	0	1	1	1	0	0	0	0	0	1	1					9256	a	a	c	a	a	a	c	c	c	a	c	c	a
9316	1	1	0	1	1	1	0	0	0	0	0	1	1					9290	a	a	c	a	a	a	c	c	c	c	c	a	a
9333	1	1	0	1	1	1	0	1	0	0	0	0	1					9316	a	a	c	a	a	a	c	c	c	c	c	a	a
9351	1	1	0	1	1	1	0	1	0	0	0	0	1					9333	a	a	c	a	a	a	c	a	c	c	c	c	a
9501	1	1	0	1	1	1	0	0	0	1	0	0	1					9351	a	a	c	a	a	a	c	a	c	c	c	c	a
9502	1	1	0	1	1	1	0	1	0	0	0	0	1					9501	a	a	c	a	a	a	c	c	c	a	c	c	a
9503	1	1	0	1	1	1	0	0	0	0	0	1	1					9502	a	a	c	a	a	a	c	a	c	c	c	c	a
9504	1	1	0	1	1	1	0	0	0	0	0	1	1					9503	a	a	c	a	a	a	c	c	c	c	c	a	a
9506	1	1	0	1	1	1	0	0	0	0	0	1	1					9504	a	a	c	a	a	a	c	c	c	c	c	a	a
9508	1	1	0	1	1	1	0	1	0	1	0	0	1					9506	a	a	c	a	a	a	c	c	c	c	c	a	a
9509	1	1	0	1	1	1	0	1	0	1	0	0	1					9508	a	a	c	a	a	a	c	a	c	a	c	c	a
9510	1	1	0	1	1	1	0	1	0	1	0	0	1					9509	a	a	c	a	a	a	c	a	c	a	c	c	a
9511	1	1	0	1	1	1	0	0	0	1	0	0	1					9510	a	a	c	a	a	a	c	a	c	a	c	c	a
9512	1	1	1	1	1	1	0	0	1	0	0	1	1					9511	a	a	c	a	a	a	c	c	c	a	c	c	a
9513	1	1	0	1	1	1	0	1	0	1	0	0	1					9512	a	a	a	a	a	a	c	c	a	c	c	a	a
9514	1	1	0	1	1	1	0	0	0	1	0	0	1					9513	a	a	c	a	a	a	c	a	c	a	c	c	a
9560	1	1	0	1	1	1	0	0	0	0	0	1	1					9514	a	a	c	a	a	a	c	c	c	a	c	c	a
9622	1	1	0	1	1	1	0	0	0	1	0	0	1					9560	a	a	c	a	a	a	c	c	c	c	c	a	a
																		9622	a	a	c	a	a	a	c	c	c	a	c	c	a
																	proportion of differences (13 TBP fragments)
	7379	7498	7498r	7551	9242	9256	9290	9316	9333	9351	9501	9502	9503	9504	9506	9508	9509	9510	9511	9512	9513	9514	9560	9622
7379	0	0.461538	0.461538	0.153846	0.538462	0.153846	0	0	0.153846	0.153846	0.153846	0.153846	0	0	0	0.230769	0.230769	0.230769	0.153846	0.153846	0.230769	0.153846	0	0.153846
7498	6	0	0	0.461538	0.0769231	0.461538	0.461538	0.461538	0.461538	0.461538	0.461538	0.461538	0.461538	0.461538	0.461538	0.538462	0.538462	0.538462	0.461538	0.461538	0.538462	0.461538	0.461538	0.461538
7498r	6	0	0	0.461538	0.0769231	0.461538	0.461538	0.461538	0.461538	0.461538	0.461538	0.461538	0.461538	0.461538	0.461538	0.538462	0.538462	0.538462	0.461538	0.461538	0.538462	0.461538	0.461538	0.461538
7551	2	6	6	0	0.538462	0.307692	0.153846	0.153846	0.307692	0.307692	0.307692	0.307692	0.153846	0.153846	0.153846	0.384615	0.384615	0.384615	0.307692	0	0.384615	0.307692	0.153846	0.307692
9242	7	1	1	7	0	0.538462	0.538462	0.538462	0.384615	0.384615	0.538462	0.384615	0.538462	0.538462	0.538462	0.461538	0.461538	0.461538	0.538462	0.538462	0.461538	0.538462	0.538462	0.538462
9256	2	6	6	4	7	0	0.153846	0.153846	0.153846	0.153846	0	0.153846	0.153846	0.153846	0.153846	0.0769231	0.0769231	0.0769231	0	0.307692	0.0769231	0	0.153846	0
9290	0	6	6	2	7	2	0	0	0.153846	0.153846	0.153846	0.153846	0	0	0	0.230769	0.230769	0.230769	0.153846	0.153846	0.230769	0.153846	0	0.153846
9316	0	6	6	2	7	2	0	0	0.153846	0.153846	0.153846	0.153846	0	0	0	0.230769	0.230769	0.230769	0.153846	0.153846	0.230769	0.153846	0	0.153846
9333	2	6	6	4	5	2	2	2	0	0	0.153846	0	0.153846	0.153846	0.153846	0.0769231	0.0769231	0.0769231	0.153846	0.307692	0.0769231	0.153846	0.153846	0.153846
9351	2	6	6	4	5	2	2	2	0	0	0.153846	0	0.153846	0.153846	0.153846	0.0769231	0.0769231	0.0769231	0.153846	0.307692	0.0769231	0.153846	0.153846	0.153846
9501	2	6	6	4	7	0	2	2	2	2	0	0.153846	0.153846	0.153846	0.153846	0.0769231	0.0769231	0.0769231	0	0.307692	0.0769231	0	0.153846	0
9502	2	6	6	4	5	2	2	2	0	0	2	0	0.153846	0.153846	0.153846	0.0769231	0.0769231	0.0769231	0.153846	0.307692	0.0769231	0.153846	0.153846	0.153846
9503	0	6	6	2	7	2	0	0	2	2	2	2	0	0	0	0.230769	0.230769	0.230769	0.153846	0.153846	0.230769	0.153846	0	0.153846
9504	0	6	6	2	7	2	0	0	2	2	2	2	0	0	0	0.230769	0.230769	0.230769	0.153846	0.153846	0.230769	0.153846	0	0.153846
9506	0	6	6	2	7	2	0	0	2	2	2	2	0	0	0	0.230769	0.230769	0.230769	0.153846	0.153846	0.230769	0.153846	0	0.153846
9508	3	7	7	5	6	1	3	3	1	1	1	1	3	3	3	0	0	0	0.0769231	0.384615	0	0.0769231	0.230769	0.0769231
9509	3	7	7	5	6	1	3	3	1	1	1	1	3	3	3	0	0	0	0.0769231	0.384615	0	0.0769231	0.230769	0.0769231
9510	3	7	7	5	6	1	3	3	1	1	1	1	3	3	3	0	0	0	0.0769231	0.384615	0	0.0769231	0.230769	0.0769231
9511	2	6	6	4	7	0	2	2	2	2	0	2	2	2	2	1	1	1	0	0.307692	0.0769231	0	0.153846	0
9512	2	6	6	0	7	4	2	2	4	4	4	4	2	2	2	5	5	5	4	0	0.384615	0.307692	0.153846	0.307692
9513	3	7	7	5	6	1	3	3	1	1	1	1	3	3	3	0	0	0	1	5	0	0.0769231	0.230769	0.0769231
9514	2	6	6	4	7	0	2	2	2	2	0	2	2	2	2	1	1	1	0	4	1	0	0.153846	0
9560	0	6	6	2	7	2	0	0	2	2	2	2	0	0	0	3	3	3	2	2	3	2	0	0.153846
9622	2	6	6	4	7	0	2	2	2	2	0	2	2	2	2	1	1	1	0	4	1	0	2	0
	number of differences (13 TBP fragments)						replicates		samples not distinguishable due to error rate or lack of differences
Error rate calculation
max error:		0
mean error:		0
mean error:		0	%

## Sheet: SSR
raw data SSR markers (95 fragments in total)
	SP12_262	SP12_268	SP12_270	SP12_272	SP12_274	SP12_276	SP12_278	SP12_282	SP12_286	SP12_292	SP12_294	SP14_239	SP14_241	SP14_243	SP14_245	SP14_247	SP14_249	SP14_251	SP14_253	SP14_255	SP14_259	SP14_269	SP43_214	SP43_216	SP43_226	SP43_230	SP43_232	SP6_266	SP6_268	SP29_277	SP29_280	SP29_283	SP29_286	SP29_289	SP29_298	SP42_183	SP42_185	SP42_191	SP42_193	SP42_195	SP42_203	SP42_213	SP42_229	SP25_187	SP25_191	SP25_193	SP25_195	SP25_203	SP25_205
7379	0	0	0	0	0	0	0	1	1	0	0	0	0	0	0	0	1	1	0	0	0	0	1	0	0	0	0	1	0	0	0	0	0	1	0	0	0	0	1	1	0	0	0	0	0	0	0	0	0
7498	0	1	0	0	0	0	0	0	0	0	0	1	1	0	0	0	0	0	0	0	0	0	1	0	0	0	0	1	0	0	1	0	0	0	0	0	0	0	0	0	0	0	1	0	0	1	0	0	0
7551	0	0	1	0	1	0	0	0	0	0	0	0	0	1	0	0	0	0	0	0	0	1	0	0	0	0	1	1	0	0	0	1	0	0	1	0	0	1	0	0	0	0	0	1	0	0	0	0	0
9242	0	1	0	0	0	0	0	0	0	0	0	1	0	0	0	0	0	0	0	0	1	0	1	0	0	0	0	1	0	0	1	0	0	0	0	0	0	1	0	0	0	1	0	0	0	0	1	0	0
9256	0	0	0	0	0	1	1	0	0	0	0	0	1	0	0	0	0	1	0	0	0	0	1	0	0	1	0	1	0	0	1	0	0	0	1	0	0	1	0	0	0	0	0	0	0	0	0	1	0
9290	0	0	0	0	0	0	1	1	0	0	0	0	0	0	0	0	0	1	1	0	0	0	1	0	0	0	0	1	0	0	0	0	1	0	0	0	0	1	1	0	0	0	0	0	0	0	0	1	0
9316	0	0	0	0	0	0	0	1	1	0	0	0	0	0	0	0	0	1	0	0	0	0	1	0	0	0	0	1	0	0	0	0	1	1	0	0	0	0	1	0	0	0	0	0	0	0	0	1	0
9333	0	0	1	0	0	1	0	0	0	0	0	0	0	0	1	0	0	0	0	0	0	0	1	0	0	0	0	1	1	0	0	1	0	0	0	1	0	1	0	0	0	0	0	0	0	0	0	0	0
9351	0	0	0	1	0	0	0	0	0	1	0	1	0	1	0	0	0	0	0	0	0	0	1	0	0	0	0	1	0	0	1	0	0	0	0	0	0	1	0	0	0	0	0	0	1	0	0	0	0
9501	1	0	0	0	0	1	0	0	0	0	0	0	0	0	0	1	0	1	0	0	0	0	0	0	1	0	1	1	0	1	1	0	0	0	0	0	0	1	0	0	0	0	0	0	0	0	0	0	0
9502	0	0	0	0	1	1	0	0	0	0	0	0	0	1	0	0	0	0	0	0	0	0	1	0	1	0	0	1	0	1	1	0	0	0	0	0	0	1	0	0	0	0	0	0	0	0	0	1	0
9503	0	0	0	0	0	0	1	1	0	0	0	0	0	0	0	0	1	0	0	0	0	0	1	0	0	0	0	1	0	0	0	0	1	1	0	0	0	0	1	1	0	0	0	0	0	0	0	0	0
9504	0	0	0	0	0	0	1	1	0	0	0	0	0	0	0	0	1	0	0	0	0	0	1	0	0	0	0	1	0	0	0	1	1	0	0	0	0	1	1	0	0	0	0	0	0	0	0	0	0
9506	0	0	0	0	0	0	0	1	1	0	0	0	0	0	0	0	1	1	0	0	0	0	1	0	0	0	0	1	0	0	0	0	0	1	0	0	0	0	1	1	0	0	0	0	0	0	0	0	0
9508	0	0	0	0	1	0	1	0	0	0	0	0	1	0	0	0	0	1	0	0	0	0	1	0	0	0	0	1	0	1	0	0	0	0	1	0	0	1	0	0	0	0	0	0	0	0	0	1	0
9509	0	0	0	0	1	0	1	0	0	0	0	0	1	0	0	0	0	0	1	0	0	0	1	0	0	0	0	1	0	1	0	0	0	0	1	0	0	1	0	0	0	0	0	0	0	0	0	1	0
9510	0	0	0	0	0	1	0	0	0	0	1	0	0	0	0	0	0	1	0	1	0	0	0	1	0	0	1	1	0	1	1	0	0	0	0	0	0	0	1	0	1	0	0	0	0	0	0	0	0
9511	0	0	0	0	0	1	1	0	0	0	0	0	0	0	0	0	0	1	0	0	0	0	1	0	0	0	0	1	0	0	1	0	0	0	0	0	1	1	0	0	0	0	0	0	0	0	0	0	0
9512	0	0	1	0	1	0	0	0	0	0	0	0	0	1	0	0	0	0	0	0	0	1	0	0	0	0	1	1	0	0	0	1	0	0	1	0	0	1	0	0	0	0	0	1	0	0	0	0	0
9513	0	0	0	0	0	1	1	0	0	0	0	0	1	0	0	0	0	1	0	0	0	0	1	0	0	0	0	1	0	1	0	0	0	0	1	0	1	1	0	0	0	0	0	0	0	0	0	0	1
9514	0	0	0	0	0	1	1	0	0	0	0	0	1	0	0	0	0	1	0	0	0	0	1	0	0	0	0	1	0	1	0	0	0	0	0	0	0	1	0	0	0	0	0	0	0	0	0	1	0
9560	0	0	0	0	0	0	1	0	1	0	0	0	0	0	0	0	0	1	1	0	0	0	1	0	0	0	0	1	0	0	0	0	1	0	0	0	0	1	0	0	0	0	0	0	0	0	0	1	0
9622	0	0	0	0	0	1	1	0	0	0	0	0	0	1	0	0	0	1	0	0	0	0	1	0	0	0	0	1	0	1	0	0	0	0	0	0	1	1	0	0	0	0	0	0	0	0	0	1	0
																										proportion of differences (95 SSR fragments)
	7498	9242	9242r	7379	7379r	9503	9504	9504r	9506	9290	9290r	9316	9351	9333	9512	9256	9502	9622	9509	9508	9508r	9513	9514	9560	9560r	s9501	9501r	9511	9511r	7551	9510
7498	0	0.126316	0.126316	0.263158	0.263158	0.263158	0.284211	0.284211	0.263158	0.284211	0.284211	0.273684	0.252632	0.305263	0.326316	0.221053	0.284211	0.294737	0.242105	0.252632	0.252632	0.252632	0.273684	0.242105	0.242105	0.294737	0.294737	0.210526	0.210526	0.326316	0.326316
9242	12	0	0	0.263158	0.263158	0.263158	0.263158	0.263158	0.263158	0.263158	0.263158	0.273684	0.231579	0.305263	0.305263	0.242105	0.263158	0.294737	0.263158	0.273684	0.273684	0.273684	0.273684	0.221053	0.221053	0.273684	0.273684	0.210526	0.210526	0.305263	0.326316
9242r	12	0	0	0.263158	0.263158	0.263158	0.263158	0.263158	0.263158	0.263158	0.263158	0.273684	0.231579	0.305263	0.305263	0.242105	0.263158	0.294737	0.263158	0.273684	0.273684	0.273684	0.273684	0.221053	0.221053	0.273684	0.273684	0.210526	0.210526	0.305263	0.326316
7379	25	25	25	0	0	0.0842105	0.147368	0.147368	0	0.168421	0.168421	0.0947368	0.305263	0.273684	0.294737	0.231579	0.252632	0.242105	0.252632	0.242105	0.242105	0.242105	0.221053	0.168421	0.168421	0.242105	0.242105	0.2	0.2	0.294737	0.294737
7379r	25	25	25	0	0	0.0842105	0.147368	0.147368	0	0.168421	0.168421	0.0947368	0.305263	0.273684	0.294737	0.231579	0.252632	0.242105	0.252632	0.242105	0.242105	0.242105	0.221053	0.168421	0.168421	0.242105	0.242105	0.2	0.2	0.294737	0.294737
9503	25	25	25	8	8	0	0.105263	0.105263	0.0842105	0.105263	0.105263	0.115789	0.284211	0.294737	0.294737	0.252632	0.273684	0.263158	0.252632	0.263158	0.263158	0.263158	0.242105	0.147368	0.147368	0.284211	0.284211	0.221053	0.221053	0.294737	0.315789
9504	27	25	25	14	14	10	0	0	0.147368	0.147368	0.147368	0.157895	0.263158	0.252632	0.252632	0.231579	0.252632	0.242105	0.231579	0.242105	0.242105	0.242105	0.221053	0.147368	0.147368	0.263158	0.263158	0.2	0.2	0.252632	0.315789
9504r	27	25	25	14	14	10	0	0	0.147368	0.147368	0.147368	0.157895	0.263158	0.252632	0.252632	0.231579	0.252632	0.242105	0.231579	0.242105	0.242105	0.242105	0.221053	0.147368	0.147368	0.263158	0.263158	0.2	0.2	0.252632	0.315789
9506	25	25	25	0	0	8	14	14	0	0.168421	0.168421	0.0947368	0.305263	0.273684	0.294737	0.231579	0.252632	0.242105	0.252632	0.242105	0.242105	0.242105	0.221053	0.168421	0.168421	0.242105	0.242105	0.2	0.2	0.294737	0.294737
9290	27	25	25	16	16	10	14	14	16	0	0	0.115789	0.305263	0.294737	0.294737	0.210526	0.252632	0.221053	0.210526	0.221053	0.221053	0.221053	0.2	0.0842105	0.0842105	0.263158	0.263158	0.2	0.2	0.294737	0.315789
9290r	27	25	25	16	16	10	14	14	16	0	0	0.115789	0.305263	0.294737	0.294737	0.210526	0.252632	0.221053	0.210526	0.221053	0.221053	0.221053	0.2	0.0842105	0.0842105	0.263158	0.263158	0.2	0.2	0.294737	0.315789
9316	26	26	26	9	9	11	15	15	9	11	11	0	0.273684	0.284211	0.305263	0.221053	0.242105	0.231579	0.242105	0.231579	0.231579	0.231579	0.210526	0.136842	0.136842	0.252632	0.252632	0.210526	0.210526	0.305263	0.305263
9351	24	22	22	29	29	27	25	25	29	29	29	26	0	0.284211	0.284211	0.284211	0.242105	0.315789	0.326316	0.336842	0.336842	0.336842	0.273684	0.263158	0.263158	0.315789	0.315789	0.273684	0.273684	0.284211	0.368421
9333	29	29	29	26	26	28	24	24	26	28	28	27	27	0	0.252632	0.210526	0.231579	0.221053	0.231579	0.242105	0.242105	0.242105	0.2	0.252632	0.252632	0.242105	0.242105	0.2	0.2	0.252632	0.336842
9512	31	29	29	28	28	28	24	24	28	28	28	29	27	24	0	0.252632	0.189474	0.242105	0.210526	0.2	0.2	0.263158	0.242105	0.252632	0.252632	0.2	0.2	0.221053	0.221053	0	0.273684
9256	21	23	23	22	22	24	22	22	22	20	20	21	27	20	24	0	0.189474	0.157895	0.126316	0.115789	0.115789	0.115789	0.115789	0.168421	0.168421	0.2	0.2	0.0736842	0.0736842	0.252632	0.273684
9502	27	25	25	24	24	26	24	24	24	24	24	23	23	22	18	18	0	0.136842	0.147368	0.157895	0.157895	0.2	0.136842	0.210526	0.210526	0.136842	0.136842	0.157895	0.157895	0.189474	0.252632
9622	28	28	28	23	23	25	23	23	23	21	21	22	30	21	23	15	13	0	0.115789	0.126316	0.105263	0.105263	0.105263	0.178947	0.178947	0.147368	0.147368	0.105263	0.105263	0.242105	0.242105
9509	23	25	25	24	24	24	22	22	24	20	20	23	31	22	20	12	14	11	0	0.0526316	0.0315789	0.0947368	0.115789	0.168421	0.168421	0.178947	0.178947	0.136842	0.136842	0.210526	0.294737
9508	24	26	26	23	23	25	23	23	23	21	21	22	32	23	19	11	15	12	5	0	0.0210526	0.105263	0.126316	0.178947	0.178947	0.168421	0.168421	0.126316	0.126316	0.2	0.284211
9508r	24	26	26	23	23	25	23	23	23	21	21	22	32	23	19	11	15	10	3	2	0	0.0842105	0.105263	0.178947	0.178947	0.147368	0.147368	0.126316	0.126316	0.2	0.284211
9513	24	26	26	23	23	25	23	23	23	21	21	22	32	23	25	11	19	10	9	10	8	0	0.126316	0.2	0.2	0.168421	0.168421	0.0842105	0.0842105	0.263158	0.284211
9514	26	26	26	21	21	23	21	21	21	19	19	20	26	19	23	11	13	10	11	12	10	12	0	0.157895	0.157895	0.147368	0.147368	0.147368	0.147368	0.242105	0.263158
9560	23	21	21	16	16	14	14	14	16	8	8	13	25	24	24	16	20	17	16	17	17	19	15	0	0	0.221053	0.221053	0.157895	0.157895	0.252632	0.294737
9560r	23	21	21	16	16	14	14	14	16	8	8	13	25	24	24	16	20	17	16	17	17	19	15	0	0	0.221053	0.221053	0.157895	0.157895	0.252632	0.294737
9501	28	26	26	23	23	27	25	25	23	25	25	24	30	23	19	19	13	14	17	16	14	16	14	21	21	0	0	0.147368	0.147368	0.2	0.2
9501r	28	26	26	23	23	27	25	25	23	25	25	24	30	23	19	19	13	14	17	16	14	16	14	21	21	0	0	0.147368	0.147368	0.2	0.2
9511	20	20	20	19	19	21	19	19	19	19	19	20	26	19	21	7	15	10	13	12	12	8	14	15	15	14	14	0	0	0.221053	0.221053
9511r	20	20	20	19	19	21	19	19	19	19	19	20	26	19	21	7	15	10	13	12	12	8	14	15	15	14	14	0	0	0.221053	0.221053
7551	31	29	29	28	28	28	24	24	28	28	28	29	27	24	0	24	18	23	20	19	19	25	23	24	24	19	19	21	21	0	0.273684
9510	31	31	31	28	28	30	30	30	28	30	30	29	35	32	26	26	24	23	28	27	27	27	25	28	28	19	19	21	21	26	0
	number of differences (95 SSR fragments)					replicates		samples not distinguishable due to error rate or lack of differences
Error rate calculation
max error:		0.0210526
mean error:		0.00263158
mean error:		0.263158	%
[truncated: 143 more columns]

## Sheet: MIG-seq
MIG-seq results from data set: md10ct91ms13
																		proportion of differences (1292 SNPs in total)
	7498	9242	9242r	7379	7379r	9503	9504	9506	9290	9316	9351	9333	9512	9256	9502	9622	9509	9508	9513	9514	9560	9501	9501r	9511	7551	9510
7498	0	0.0294118	0.0255418	0.164087	0.164087	0.145511	0.136223	0.159443	0.170279	0.161765	0.0998452	0.142415	0.125387	0.143189	0.133127	0.122291	0.140867	0.143963	0.125387	0.133127	0.143189	0.145511	0.136997	0.126935	0.119969	0.107585
9242	38	0	0	0.133127	0.135449	0.118421	0.113003	0.141641	0.136223	0.133127	0.0890093	0.123065	0.105263	0.119969	0.115325	0.113777	0.119195	0.126161	0.108359	0.119195	0.119195	0.128483	0.119969	0.113003	0.107585	0.0897833
9242r	33	0	0	0.124613	0.123065	0.116099	0.107585	0.124613	0.126935	0.122291	0.0928793	0.127709	0.0990712	0.118421	0.113777	0.102941	0.116873	0.125387	0.102941	0.116873	0.113777	0.128483	0.119195	0.109133	0.0998452	0.0859133
7379	212	172	161	0	0	0.0100619	0.00541796	0	0.0131579	0.00696594	0.0402477	0.0828173	0.106037	0.126161	0.109907	0.0990712	0.109907	0.116873	0.0990712	0.0944272	0.0170279	0.0928793	0.0928793	0.108359	0.0913313	0.0611455
7379r	212	175	159	0	0	0.0100619	0.00464396	0	0.0131579	0.00696594	0.0456656	0.0866873	0.110681	0.134675	0.114551	0.103715	0.109907	0.115325	0.100619	0.104489	0.0170279	0.0982972	0.0913313	0.109133	0.0944272	0.0634675
9503	188	153	150	13	13	0	0.00154799	0.00696594	0.00232198	0.000773994	0.0255418	0.0634675	0.0890093	0.0967492	0.0874613	0.0789474	0.0859133	0.0944272	0.0812693	0.0781734	0.0100619	0.0789474	0.0727554	0.0890093	0.0688854	0.0410217
9504	176	146	139	7	6	2	0	0.00541796	0.00464396	0.00541796	0.0170279	0.0665635	0.0696594	0.0944272	0.0773994	0.0766254	0.0835913	0.0859133	0.0766254	0.0743034	0.0116099	0.0750774	0.0688854	0.0812693	0.0642415	0.0425697
9506	206	183	161	0	0	9	7	0	0.0100619	0.00309598	0.0425697	0.0820433	0.106037	0.130805	0.116099	0.101393	0.109133	0.114551	0.0975232	0.0975232	0.0170279	0.101393	0.0921053	0.112229	0.0905573	0.0634675
9290	220	176	164	17	17	3	6	13	0	0	0.0495356	0.102941	0.117647	0.132353	0.113777	0.108359	0.117647	0.117647	0.101393	0.108359	0.0147059	0.113003	0.102941	0.110681	0.108359	0.0696594
9316	209	172	158	9	9	1	7	4	0	0	0.0456656	0.0874613	0.100619	0.120743	0.100619	0.0952012	0.109133	0.107585	0.0874613	0.0959752	0.0208978	0.0982972	0.0921053	0.0944272	0.0936533	0.0572755
9351	129	115	120	52	59	33	22	55	64	59	0	0.0402477	0.0526316	0.0657895	0.0534056	0.0394737	0.0394737	0.0448916	0.0441176	0.0479876	0.0425697	0.0410217	0.0371517	0.0495356	0.0348297	0.0325077
9333	184	159	165	107	112	82	86	106	133	113	52	0	0.0456656	0.0719814	0.0657895	0.0719814	0.0557276	0.0526316	0.0565015	0.0565015	0.0952012	0.0603715	0.0595975	0.0673375	0.0433437	0.0441176
9512	162	136	128	137	143	115	90	137	152	130	68	59	0	0.0363777	0.0325077	0.0325077	0.0255418	0.0325077	0.0263158	0.0224458	0.0990712	0.0255418	0.0216718	0.0239938	0	0.0201238
9256	185	155	153	163	174	125	122	169	171	156	85	93	47	0	0.0170279	0.0278638	0.0162539	0.0208978	0.0178019	0.0278638	0.0959752	0.0309598	0.0232198	0.0301858	0.0309598	0.0278638
9502	172	149	147	142	148	113	100	150	147	130	69	85	42	22	0	0.0116099	0.0193498	0.0193498	0.0123839	0.00619195	0.0897833	0.0116099	0.0108359	0.0170279	0.0301858	0.0147059
9622	158	147	133	128	134	102	99	131	140	123	51	93	42	36	15	0	0.0100619	0.0162539	0.0108359	0.00773994	0.0936533	0.0147059	0.0154799	0.00541796	0.0294118	0.0216718
9509	182	154	151	142	142	111	108	141	152	141	51	72	33	21	25	13	0	0.000773994	0.00541796	0.00464396	0.0866873	0.0154799	0.00773994	0.0193498	0.0239938	0.0147059
9508	186	163	162	151	149	122	111	148	152	139	58	68	42	27	25	21	1	0	0.00541796	0.00464396	0.0882353	0.0162539	0.00928793	0.0255418	0.0247678	0.0208978
9513	162	140	133	128	130	105	99	126	131	113	57	73	34	23	16	14	7	7	0	0.00619195	0.0820433	0.00464396	0.00386997	0.0224458	0.0208978	0.0216718
9514	172	154	151	122	135	101	96	126	140	124	62	73	29	36	8	10	6	6	8	0	0.0905573	0.00696594	0.00696594	0.0154799	0.0185759	0.0131579
9560	185	154	147	22	22	13	15	22	19	27	55	123	128	124	116	121	112	114	106	117	0	0.0975232	0.0928793	0.100619	0.0890093	0.0634675
9501	188	166	166	120	127	102	97	131	146	127	53	78	33	40	15	19	20	21	6	9	126	0	0	0.0193498	0.0162539	0.0208978
9501r	177	155	154	120	118	94	89	119	133	119	48	77	28	30	14	20	10	12	5	9	120	0	0	0.0116099	0.0154799	0.0201238
9511	164	146	141	140	141	115	105	145	143	122	64	87	31	39	22	7	25	33	29	20	130	25	15	0	0.0216718	0.0270898
7551	155	139	129	118	122	89	83	117	140	121	45	56	0	40	39	38	31	32	27	24	115	21	20	28	0	0.0178019
9510	139	116	111	79	82	53	55	82	90	74	42	57	26	36	19	28	19	27	28	17	82	27	26	35	23	0
	number of differences (1292 SNPs in total)						replicates		samples not distinguishable due to error rate or lack of differences
Error rate calculation
max error:		0
mean error:		0
mean error:		0	%

## Sheet: GBS
GBS result
																			proportion of differences (6170 SNPs in total)
	s7498	s9242	s9242r	s7379	s7379r	s9503	s9504	s9506	s9290	s9316	s9351	s9333	s9512	s9256	s9502	s9622	s9509	s9508	s9513	s9514	s9560	s9501	s9511	s7551	s7551r	s9510
s7498	0	0.0119935	0.0124797	0.204862	0.199838	0.19919	0.206321	0.195462	0.193679	0.192869	0.151864	0.132253	0.140032	0.163371	0.188979	0.176499	0.182658	0.175851	0.168233	0.178444	0.22658	0.173906	0.17893	0.147164	0.149595	0.112804
s9242	74	0	0.000162075	0.206807	0.203241	0.202593	0.209238	0.198703	0.196434	0.19611	0.15624	0.136953	0.145381	0.16953	0.191896	0.180875	0.188493	0.181199	0.173258	0.184117	0.227391	0.178444	0.182496	0.150567	0.153647	0.118314
s9242r	77	1	0	0.197893	0.193193	0.192869	0.199514	0.189141	0.187844	0.187196	0.150081	0.133712	0.141167	0.165802	0.189303	0.177472	0.183793	0.176337	0.169368	0.180713	0.218476	0.17342	0.179254	0.146515	0.149433	0.115559
s7379	1264	1276	1221	0	0.00291734	0.00680713	0.0252836	0.00162075	0.0188006	0.00599676	0.108752	0.147002	0.150567	0.172609	0.1953	0.181524	0.194489	0.18752	0.181686	0.188655	0.0466775	0.187034	0.190276	0.158023	0.163047	0.131442
s7379r	1233	1254	1192	18	0	0.00340357	0.0207455	0.000486224	0.0147488	0.00291734	0.105348	0.140194	0.146515	0.16872	0.188817	0.177147	0.189465	0.182496	0.177634	0.183306	0.0411669	0.18201	0.184279	0.153809	0.158671	0.126742
s9503	1229	1250	1190	42	21	0	0.0103728	0.00145867	0.0147488	0.0102107	0.104538	0.138412	0.143112	0.167585	0.184441	0.174068	0.183306	0.17731	0.173258	0.181199	0.0320908	0.179903	0.181037	0.150405	0.154943	0.125608
s9504	1273	1291	1231	156	128	64	0	0.0189627	0.0188006	0.0226904	0.111669	0.145867	0.154943	0.179417	0.198055	0.184765	0.192382	0.186872	0.187034	0.189789	0.0354943	0.188979	0.193031	0.161426	0.166451	0.133225
s9506	1206	1226	1167	10	3	9	117	0	0.0145867	0.00243112	0.101945	0.136953	0.143598	0.164182	0.184117	0.171799	0.184441	0.177958	0.172447	0.178768	0.0387358	0.177634	0.179903	0.150729	0.154943	0.123339
s9290	1195	1212	1159	116	91	91	116	90	0	0.000972447	0.0985413	0.131929	0.139546	0.163857	0.182172	0.172123	0.181686	0.174716	0.172447	0.179579	0.0168558	0.176175	0.179903	0.146029	0.149757	0.119611
s9316	1190	1210	1155	37	18	63	140	15	6	0	0.0983793	0.133063	0.141653	0.16175	0.18201	0.170178	0.180875	0.173906	0.170989	0.17893	0.0314425	0.174878	0.179417	0.148784	0.152836	0.121394
s9351	937	964	926	671	650	645	689	629	608	607	0	0.0696921	0.0821718	0.100972	0.118801	0.109724	0.115073	0.109887	0.107293	0.116532	0.124311	0.110211	0.114587	0.0876823	0.0938412	0.0680713
s9333	816	845	825	907	865	854	900	845	814	821	430	0	0.0594814	0.0844408	0.101459	0.0902755	0.100972	0.0940032	0.0897893	0.0975689	0.159643	0.0931929	0.097893	0.0659643	0.0683955	0.0517018
s9512	864	897	871	929	904	883	956	886	861	874	507	367	0	0.0507293	0.0800648	0.067423	0.0742301	0.0693679	0.0658023	0.0763371	0.16564	0.0659643	0.0675851	0.000162075	0.000324149	0.0421394
s9256	1008	1046	1023	1065	1041	1034	1107	1013	1011	998	623	521	313	0	0.0468395	0.0327391	0.0444084	0.0393841	0.0333874	0.0448947	0.189627	0.036953	0.0418152	0.0549433	0.0601297	0.0231767
s9502	1166	1184	1168	1205	1165	1138	1222	1136	1124	1123	733	626	494	289	0	0.041329	0.0523501	0.0476499	0.0489465	0.0482982	0.210373	0.0513776	0.056564	0.0867099	0.0897893	0.0387358
s9622	1089	1116	1095	1120	1093	1074	1140	1060	1062	1050	677	557	416	202	255	0	0.0270665	0.0220421	0.0294976	0.0275527	0.196272	0.0299838	0.0380875	0.0705024	0.076175	0.0307942
s9509	1127	1163	1134	1200	1169	1131	1187	1138	1121	1116	710	623	458	274	323	167	0	0.000972447	0.0376013	0.039222	0.206483	0.0439222	0.0444084	0.0792545	0.0824959	0.0384117
s9508	1085	1118	1088	1157	1126	1094	1153	1098	1078	1073	678	580	428	243	294	136	6	0	0.0324149	0.034846	0.199352	0.039222	0.0387358	0.0740681	0.0776337	0.0343598
s9513	1038	1069	1045	1121	1096	1069	1154	1064	1064	1055	662	554	406	206	302	182	232	200	0	0.0384117	0.197407	0.0405186	0.0359806	0.0698541	0.0750405	0.028201
s9514	1101	1136	1115	1164	1131	1118	1171	1103	1108	1104	719	602	471	277	298	170	242	215	237	0	0.205024	0.0476499	0.0405186	0.0813614	0.0852512	0.0337115
s9560	1398	1403	1348	288	254	198	219	239	104	194	767	985	1022	1170	1298	1211	1274	1230	1218	1265	0	0.202269	0.205673	0.17342	0.178768	0.144084
s9501	1073	1101	1070	1154	1123	1110	1166	1096	1087	1079	680	575	407	228	317	185	271	242	250	294	1248	0	0.03906	0.0700162	0.0740681	0.0306321
s9511	1104	1126	1106	1174	1137	1117	1191	1110	1110	1107	707	604	417	258	349	235	274	239	222	250	1269	241	0	0.0747164	0.0789303	0.0372771
s7551	908	929	904	975	949	928	996	930	901	918	541	407	1	339	535	435	489	457	431	502	1070	432	461	0	0.0019449	0.0450567
s7551r	923	948	922	1006	979	956	1027	956	924	943	579	422	2	371	554	470	509	479	463	526	1103	457	487	12	0	0.0484603
s9510	696	730	713	811	782	775	822	761	738	749	420	319	260	143	239	190	237	212	174	208	889	189	230	278	299	0
	number of differences (6170 SNPs in total)							replicates		samples not distinguishable due to error rate or lack of differences
Error rate calculation
max error:		0.00291734
mean error:		0.00167477
mean error:		0.167477	%
