# Supplementary material for: Strategies for Intraspecific Genotyping of Duckweed: Comparison of Five Orthogonal Methods Applied to the Giant Duckweed Spirodela polyrhiza
Source: Plants (Basel). 2022 Nov 9;11(22):3033. doi: 10.3390/plants11223033 (PMC9696241; doi:10.3390/plants11223033)
Supplement: Supplementary file 1 [file plants-11-03033-s001.zip › Supplementary Data/Supplementary Data S2.fas]

>s7498
CTNNNTCACTMTCCTACTGCGTACT-TNNACATCNNNACGGKCAAGATTCCRKAGAGTGC
RNNNTAGCNNNNNACTCTCGTCCCNNNNNNNNNGGCCGCGCAGAGCGCCGACNGGCAGAC
GNCCNNNNATGAGAGGGTCSGNACGGGCCGCCAAAGCACCGRCATCAGAGGGTCTGCGGA
ACACCGTTTGTGGGGCGCCGGTCAGGGTTGAGCTGGGAGTC-GCGMYTTYCCATGCATCG
NKNATATAMTAMMTGTNTGKTCCCTYGNNNNNNNNNNCCMCCTGNCNAG-CTTGGTACAC
RCGRCGAGCATCNNNGGCCGATNNNNNNNNNNNNNNCCGCCGCCNGTCCTGTGGGGCTTC
CAGGNAANNGGACAACGGNTACGGCGRGCAGTGCCGGGNNNNNNCTCCTCCNCNNTGGCC
ATATTCGAGAACTC-SYNKCWK----AGTCAKGCCCAGGACCTTAAAACAGCCGAGRATG
GAGAGGYGGCRCATAAANMTTMACNNACGACTGATYTCTTCGCCCCACAAACTCCCCCCN
NACCTCCGTGGGAYGTACCTCGTACCCNNGNNNNCACGCGCCAGTCNNNNNNNNNNNNNN
NNNNCCANCNNNAACGGTAGNGCCCATACGTGTCNTGGGAYGTRCRRA-CCRYTAGTTGC
CCAACCGAGATTTNCAACTYANNNGMTATCNNNNNNNNNNNNNNNNNNNNNNNNNGACGT
GGGCGCCACGCGANMNNMACRKNNAGTTNNNNNYNNNNTCNNNNNNCATTAGATGTAAGT
TCCGCTCATTTTCCGCAGTTGAAGAGGARNNNNNNNNGGCANNTTCCNNNAGCGGCCGTA
AGCCAAGSCCGGTTGCGNNNNNNNNNNNNGTCCGGTAACTACCCNNNCTGTACACCGTAA
ATGGCGT-TATGGTACYCGTTGGNMNNYRNTNMNCKTCTATCCCCCCTCNTGATCCGGMC
TCCCCAAGGGGCAGMCANNNNNNNNNNNNCNRTGGACCGGGGGCTCCCCCGNNTTACGTT
TAGKCCCGCTGTATTTTNCTTCNTGGTCCNNGKGCGGGGGGGGGGGGNNNNNNNNNNNNN
NNAGCAKCTACCGGACCCGTATTTCYCCRCTT--GTTGATTN-----ARGRKWNTGNNNN
GCCGGCCCGGGGCGGCGGCGYTCGGCGG-CTCGCNNNNNAAATAAGCTCA-AAGGGGCGA
AGCCGCCNCGGCCGACGCCTTGCCGTGCGCGGGGGANCGCGGGCCGNNNNCGTTCANNCT
YMWNGCGTGCYACYCGAGAAGYCGRSC-NCTG
>s9242
CTNNNTCACCATCCTASTGCGTACTCTNNACATCGGCACGGTCAAGANTCCGTASAGTNC
GNNNTNGMNNNNNRCTCTCRTCCCTTNTAATTTGGCCGCGCGGAGCGCCGTCCRGCAGAC
GNCC-AAAATGAGAGGGTCNNARCGGGCCGCCAAANCACCGGCATCAGAGGGTYTGCGAA
ACACCGTTCATCGGGCGCYGGTCAGGRTTGRGCYGGGRGTCGGCGCCTTCNNNNNNNNNN
NNTATATAMTAAATGYKTGTTCCNNNNNNNNNNNNNNCTCCTTGMCNA--CTTGGTACAC
GCGRCGARTATCNNNGGCCGATNNNNNNNNNNNNNNNCACCRCCAGWCCTGTGGGGCTTC
CAGGTCANNGGACCAC-NNNAMGTSGAGCAGTGCCNNNNNNNNNCTCCTNNNCNNTGRCC
ANATTCGAGAACTCNNNNNNNNNNNNARTCANGCCCAGGACCTTAAAACCGCCGAGGATG
NAKA-GCGGCGCATAAAAATTANC-GANNNNNNNNYTCTTCGYCCCACAAACTCCCCYCC
CACCTCCGTGGGACGTACCTCGTACCCAGKNNNNCGCGCGTCGCCTNNNNNNNNNNNNNN
NNNNCCACC-ATAACGGTARNGCCCATACNNNTC-TGGGATGTATGAA-CCRYNAGTTGC
CCAACCGAGAKTNTNGGCTYANNNNNTAWNGRCTCMATGAMMACGWANGTAGKTNGACGC
GGGCRGCACGTGWGCGAAACGKANNNNNNNNNNNNNNNWCNNYMYNCNNNNNNNNNNNNN
NCCGCTCATTTTCCGCAGTTGAAGGAGAANNNNNNNNGGCAA-TTCCCCCAGCGGCCGKA
AGCCNNGSCCGGTTGCGNNNNNNNNNNNNGNNNNNNNNNTTMCCNNNCTGKACACNGNAG
NKGGCGK-TATGGTACTAGNNGGCAGACACTCANCTTCTGCCCCCYCNCKKGATCYGGAC
T-CCCAAGGGGCANNCANNNNNNNNNNNTCNGTGGACCNNNNNNNNNNNNNNNNNNNNNN
NNGGCCCGCTGWATTTNTCTTSTTGRTCCNNGTRCGRGGRRGGGGNGNNNNNNNNNNNNN
NNAGCNNTNNCCGGAMCCGTATTYCCCCGYTT--NNTGATTA-NNNNNNNNNNNNNNNNN
GCCGGCCCGRGRCGGCGRCGCKCGGCGG-CTCSCNNNNNAAATGCGCYCANNNNNNNNNA
AGCCGCCCNNNCCGANGCCTTGCCGTGCRCGGKGGANCGCGGGCCGNNNNCGTTCRNNNT
CCTAGCGTRCCNCCCGAGAACYCGRSCNNNNR
>s9242r
CTNNNKCACCNTCCTASTGCGTACTCTNNMCATCGGCACGGTCAAGANTCCGTASAGTGC
GCCWTAGMGCNCCRCTCTCRTCCCTTKKAAKKTGGCCGCGCGGAGCGCCGTCCGGCAGAC
GNCCNAAAATGAGAGGGTCNGARCGGGCCGCCAAAGCACCGGCATCAGAGGGTYTGCNNN
NNNNNNNNNNNNNNNCGCCGGTCAGGRTTGRGCYGGGRGTCGGCGCCNNNCNNNNNNNNN
NNTATATAMTAANTGYKTGKTCCNNNNNNNNNNNNNNCTCCTTNNNNWG-CNTGGTACAC
GCGRCGARTATCNNNGGCCGATNNNNNNNNNNNNNNNCACCRCCAGWCCTGTGGGGCTTC
CAGGTCACCGGACMAC-KCTAMGTSGAGCAGTGCCNNN-TCTGKCTCCTCCNCNNTGRCM
ANATTCGAGAACTC------TTTWG-ARTCATGNNNNNNNNNNNAAAACCGCCGAGGATG
GAGA-GCGGCGCNTAAAANTTANC-GACNNNNNNNYTCTTCGYCCCACAAACTCCCCYCN
NMCCTCCGTGGGACGTACCTCGTACCCAGKGCGACGCGCGTCGCCTNNNNNNNNNNNNNN
NNNNCCACCKATAACGGTARNGCCCATACGTGTC-KNGGAYGTATGAA-CCNNTAGTTGC
CCAACCGAGATTTNCGGCTTANNNACTNNCNNNNNNNNNNNNNNNNNNNNNNNNNGACGC
GGGCRGCACGTGWGCGNNACGKAANGTGNNNNNNSGRGWCNNNNCCCATTAGATGTAAGT
TCCGCTCATTTTCCGCAGTTNNNNNNNNANNNNNNNNGGCMNNTTCCCCCAGCNGCCGNA
AGCCAAGSCCGGTNNCGNNNNNNNNNNNNGNNNNNNNNCTTMCCNNNCTGTACACCGNNG
ATGGCGT-TATGGTACTAGNNGGCAGACACTCANCTTCTGCCCCCYCTCNKNNTCYGGAC
TCCCCAAGNNGCANNCANNNNNNNNNNNTCSGKGGACCNNNNNNNNNNNNNNNTTACGTT
TWNNCCCGCTGNATTTTTCTTSTNGRNCCNNNNRCGRGGRRGGGGGGNNNNNNNNNNNNN
NNAGCAGTTACCGGAMCCGTATTYCCCCGYTT--GTTGATTANNNNNNNNNNNNNNNNNN
GCCGGCCCGRGRCGGCGRCGCKCGGCGG-CTCSCNNNNNAAATGCNNNNNNNNNNNNNNA
AGCCGCCCCGGCCGACGCCTTGCCGTGCRCGGKGGMNCGCGGGCCGNNNNCGTTCRNNNT
NNNNGNNNNNNNNNNNNNAACNNGRSCNNNNR
>s7379
CAAAWTCGACATCYCGCCATATGCCYCAAAGATCRCYACGGKCGAGATTCCGTAGAGWKC
GCCTTAACGNGCCGCTCTCGCCCCNNNNNNNNNAGTCGCGTGAGGCGTCGACCGRTAGAN
NNNN-CTAAKSRRRSRGTCNSNATGNACAACCNNNNCAYCAGTGCTGR-RARCTCGTGAA
ACACCGTTCATCGGGNNNNNNNTAGGGCCGGGYCGGAGGCCGGCANCTTYCTGCGTGCCG
NTYRNNNNNNNNNNNNNNNNTCTCTTGNNNNNNNNNNCTCMTTTATCNR-YTTGGNANAT
GCAGCGGGCGTTGCGGGTCGATCGCCTCAACTACGGNTAAGGTCGGAMCTRCGGAATCCT
CGAGTCACGGGACATT-GCTWCNTCGAGCAGTGCYNNN-ANTGTCTCCTCNTCAGTCGTC
ATNNATGGGAGCTCNNNNNNNNNNNNCGTCGTGTATGGAGATGATGGANCCCCAAGGNTG
GNNANNNNNNNCATANNNATTAAC-KCNGGCCAGCCTCNNNNNNNNACAWMCCCCCCCGC
CNNCYCCGTGGGRCGYRCNYNCTCCCCASNGCAGTGCACGGTAGCCRARGTRGCGAAGTG
GGCGCNNNNNATMGCGGCAGNGCCCGTCTNNNKTNTGGGATNTNNNNA-GCATYNNNNNN
NNNNNNNNNNNNGTCGACTCACCWGCTATCNNNNNNNNNNNNNNNNNNNNNNNNNGGCRC
GRGCGCTAYGCATGCGAAACGTAMNGTGGTCTCTCGGGTCAACACCCNNNNNNNNNNNNN
NCYGCCCACTTTCCGCANNNGAAGNNNNANNNNNNNNAGCAA-TTCCNNNAGCGGCCGNA
AGCCNAGGCCGGTTGYGGGCCCAGGCCGGGKYYRRYAWCTTCCCRYWCTCTNCACNNTAG
NNRGYGTGAATGGTACCCGTTGACAGACACKCAGCTTCTACCCCCCCTYGGTATTCGGAC
TSYMYRAGGGGCAGCCAGAGGCTTAT-CNCGNNGGGCGAAAGGCCCCTCTGNNNNNNNNN
NNGGCCGGCCGAATTTTTTTTCTNCGCCGGAKNGCGGGGGGGGGGNGCCAGCCGGGACCG
CTGGCNNNCATSGGRACCGTATTCCCCCGCTT--GNTAGCCA-NTANAGAG----GRCGR
ATCCGGSYGGGGCGATRGCGCTCGACTG-CGCGACCACCTAGTACSCTCAYRMKKRRYKG
AGTTGCTCTGGCCGAAGCCTNGTCGKGCGTGGGGGARCKNNNNNNNNNNNCGTTCGGCNT
CCTAGCACGCCGCCTAGAAACYCGGGC-CCTG
>s7379r
CAAAWNCGACNTCYCGCCATATGCCYCAAAGMTCRCYACGGTCGAGAKTCNGTNGAGWKC
GCCTTAACGCGNNGCTCTCGCCCNTTTTNANTN-GTCGCGTGAGGCGTCGACCGRTAGAN
SNCC----AKSRRRSRGTNNNNNNNAACAACCNNNGCAYCAGTGCTGR-RARCTCGTGAA
ACACCGTTCATCGGGNNNNNNNTAGGGCCGGGYCGGAGGCCGGCANCTTCNTGCGTGCCG
AKYRCATAATAANTATNTGTTCTNTTGNNNNNNNNNNCTCCTTTATCA--CTTGGTACAN
NNNNNNNNNNTTGNNGGTCGAKCGCCTCAACTACGGNTAAGGTCGGACCTRCGGAATCCT
CGAGTCACGGGACATT-GCNWCNTCKAGCAGTGCYCGA-ACTGTCTNCTCCTCAGTCGTC
ATNNATGGGAGCTCNNNNNNNNNNNNCGTCGTGTATGGAGATGATGGACCCCCAAGGATG
GAGAGGCAACACATAAAAATTAAC-KCTGGCCAGCCTCCCCGCCCGANANMCCCCCCCGC
CNNCTCCGTGGGACGTACCTCCTCCCCMNGGCAGNGCACGGTAGCCRARGTRGCGAAGTG
GGCGCNNNNNATAGCGGCAGCGCCCGTCTGTGTTNNNNNAYGTACGAA-GCRYYNNNNNN
NNNNNNNNNNNNGNCGACTCMCCWGCTANCGGCCCAATAGCCACANAGGNGGGCGGGCRC
GRGCGCTAYGCATGCGAAACGTAAAGTGGTCTCTCGGGTCNNNNNNCATTAGATKTAAGT
TCYGCCCACTTTCCGCANNNGAAGNNNNANNNNNNNNAGCAA-TNCCNNNAGCNGCCGTA
AGCCANGGCCGNTTGYGGGCCCAGGCCGGGKYYRRYAWCTTCCCACACTCTACACNNTNG
NTNNNNNGAATGGTACCCGNNGACAGACACTCANCTTCTACCCCCCNNNGGTATTCGGAC
TSYMYRAGGGGCAGCCAGAGGCTTATNCNCGNTGGGCGAAAGGCCCCTCTNNNNNNNNNN
NNGGCCGGCCGAANTTTTTTTCTTCGCCGGAGKGCGGGGGGGGGGGGCCAGCCGGGACCG
CTGGCAGCCATNNNRACCNNNNNCCCCCGCTT--GTTAGCCNA-TAAAGAR----GRCGR
NNNNNNSYGGGGCGATRGCGCTCGACTG-CGCGACCACCTAGTACSCTCA-AAGGGGCGG
AGTTGCTCTGGCCGNAGCCTNGTCGNGCGTNGGGGMRCKCNNNNNNAMCTCGTTCGGCYT
YMWRGCACGCCGCCTAGAAACTCGGGCSCSTG
>s9503
CAAAANCRMCATCCCGCCATATGCCYCAAAGATCGCCACGNTCGAGAKTCCGTAGAGWNC
GCCTYAACNNNNNGCTCTCGCCCCTTNTAANNT-GTCGCGTGAGGCGTCGACNGNNNNNN
NNNN--YWAKSRRRSRGTCNGAATGAACARCCNNNGCAYCAGTGCTGG-GAGCTCGTGAA
ACACCGTTCATCGGGNNNNNNNTAGRGCCGGGCCGGAGGCCGGCANNKTCNTGCGTGCCG
NNTANNNNNNNNNNNNNNNNTCTNNNNNNNNNNNNNNCTCMTTTATCN--YTTGGTACAT
GCAGCGGGC-TTGCGGGTCGATCGCCTCAACTACGGCTAAGGTCGGACCTRCGGAATCCT
CGAGTCACGGGACAWY-KNTWCNTCGAGCAKTGCNNNNGACTGTCTCCTCCTCANTCGTC
ATNNWYKGGWRCTCSNKNTCTTWKW-CGTCGTGTATGGAGATGATGGACCCCCAAGGATG
GAGANNNNNNNNNNNNNNNNNAAC-GCNGGCCAGCCTCCCCGCCCGRMMWMCNNGSCCGC
CNNCYCCGTGGGRCGNNCCNCCTCCCCNNGGCAGTGCACGGCAGCCRAGGTGGCGAAGTG
GGCGCCACCNATAGCGGCAGNGCCCGTCNGTGTTGTGGGATGTNNNNA-GCNTYNNNNNN
NNNNNNNNNATTGNCGANTYMCCWGCTATCNNNNNNNNNNNNNNNNNNNNNNNNNGGCGC
GAGCGCTACGCATGCGAAACGTAAAGTGNNNNNNNNNNTCRWYMCCCNNNNNNNNNNNNN
NYYGCCCACTTTCCGCANNNNNNNAGGTANNNNNNNNRGCAA-TTCCNNNAGCRNCCGKN
AGCYNAGGCCGGTNNCGNNNNNNRGCCGGGKYYRRYAWCTTCCCNNNCTCTACACNNKAG
ATGGCGTGAATGGTACCCGTTGACAGACACTCAGCTTCTACCCCCCNNNGGTANTCRGAC
TNNNNNNNGGGCANNCATGMSGSYKRTCTCNNTGGGCGNNNNNNNNNNNNNAGTGCCTTA
AASGCCGGCCGNATKTTTTTTCTTCGCCGNNNNGCGGGGGGGGGGGGCCAGCCGGGACCG
CTGRCAGNCATNNNRAYCNNNNNCYCCYGCYT--GTKARYYA-NNNNNNNNNNNNNGCGA
NNNNGGSYGGGGCGATRGCGCKCGNNTG-CGCGATTATTTAGTACGCTCW-AAGGGGCGG
AGTTKCTCTGGCCRRAGCCTTNNNNNGCGTGGGGGARCGNGGACTGAACTCGTTCGGCNT
NNNNGNNNNNNNNNNNNNAACNNGGGCNNNNG
>s9504
MAAMANCNNNATCCCGCCATATGCCTCAAAGATMGCCACGNT-GAGATTCCGTAGAGTNC
GCCTTAACGCNNNGCTCTCGCCCCTTTNNATKTGGTCGCGTGAGGCGTCGACCGGTAGAN
NNNN---NATGAGAGGGTCNNNNNNNNNNRCCNNNGCACCAGTGCTGR-RARCTCGTGAA
ACACCGTTCATCGGGNNNNNNNTAGRGCCGGGCCGGAGGCCGGCANNTTYNTGCGTGCCG
AKNNCATANTAAATATTKGTTCTCTTGNNNNNNNNNNCTCMTTTATCN--YNNNNNANAT
GCAGCNGGC-TTNNNGGTCGATNNNNNNNNNNNNNNNTAAGGTCGGACCTACGGAATYCT
CGAGTCACGGGACNNNNGCKACNTCGAGCAGTGCYNNNNNNNNNSTNCTNNTNACKSGTC
ANNNWYKGNNNCTC-NTMKCTTTAR-CGTCGTGTATGGAGATGANNNACCCCCAAGGANG
GANANNNNNNNCATAAAAANTNNC-NCNGGCCAGCCTCCCCGCCCGACAAACCCCCCCGN
NNNCTCCGTGGGACGTACCTCCTCCCCAGNGCAGTGCACGGCAGCCRAGGTRGCGAAGTG
GGCGCCAMNNATNGCGGCAGNGCCCGTCNGTGTTNTGGNATNTRCRRN-GCATNNNNNNN
NNNNNNNNNANTGNNGAATTACCAGCTNNCNNNNNNNNNNNNNNNNNNNNNNNNNGGCGC
GAGCGCTACGCATGCGAAACGTAAMGTGKKYYYYCGGGTCAACACCCATTAGAKGTAAGT
TYYGCCCACTTTCCGCANNNGAAKNNNNANNNNNNNNAGCNA-TTCCNNNAGCRNCCGNA
AGCYNNGGSCNNNNNNNGGCMCARGCCGGG-YYRRYAWNNTCCCACACYCTACACNNTAG
MNNNNNNGAATGGTACCCGNNGACAGACACTCANCTTCTACCCCCCCTYGGTATTCRGAC
T-YMYRAGGGGCANNCAKRSSSKYRK-CNNNANGGGCGNNNNNNNNNNNNNNNNNNNNNN
NNNNCCGGCCGNATNTTTNTNNNNNNCNNNNNNGCGGGGGGGGGGKGYCRGCYRGGRCYG
YYRGCNNNNNTNNNAACCNNNNNCTCCYGCCNNNRYKARYYANWTAAAGAG----GGCRR
NNNNGGSYGGGGCGATRGCGCTCGRCTG-CGCGAYYAYYTAGNACNNNNNNNNNNNNNNG
AGTTGCTCTGGCCGNAGCCWKGTCGTGCGNGGGGGARCKCGGACTGAACTCGTTCGGCCN
CCTAGNNNNNNNNNNNNNAACTCGGGS-CCNG
>s9506
CAAAWTCGACNTCYCGCCATATGCCYCAAAGATCRCYACGNKCGAGATTCCGTAGAGWKC
GCCTTAACNNNNNNCTCTCGCCCCTTTTANTTTAGTCGCGTGAGGCGTCGACNGRTAGAN
NNNN--YWAKSRRRSRGTCNNNNNNAACAACCNNNGCAYCAGTGCTGR-RARCTCGTGAA
ACACCGTTCATCGGGCGCCGG-TAGGGCCGGGYCGGAGGCCGGCANNNTNCTGCGTGCCG
NNTACNTAAKAAATATTNGNTCTCTTGNNNNNNNNNNCTCCTTTATCAG-NTTGGTACAT
GCAGCGGGC-TTNNNGGTCGATCGCCTCAACTACGGNTAAGGTCGGACCTRCGGAATCCT
CGAGNCACGKGACATT-KCTWCSTCGAGCAGTGCYNNNNNNNNNCNCCTCCTCAGTCGTC
ANNNATGGGAGNNNNNNNNNNNNNNNCGTCGTGTANGGAGATGATGGACCCCCAAGGATG
GAGA-GCAACACATAAAAMTTNNC-GCNNNNNNNNCTCCCCGCCCGACANMCCCCCCCGN
NNNCTCCGTGGGACGTACCTCCTCCCCANNGCAGTGCACGGTAGCCRARGTRGCGAAGTG
GGCGCNNNNNNNAGCGGCAGNGCCCGTCTGTGTTNTGGKATGTACGAA-GCANCNNNNNN
NNNNNNNNNATTNNNGACTCACCWNNNATCGGCCCMATAGCCACAAAGGNGGGCGGGCRC
GNGCGCTAYGCATGCGAAACGTNNNNNNNNNNNNCGGGTCAACNCCCNNNNNNNNNNNNN
NCYGCCCACTTTCCGCANNNGAAGAGGTANNNNNNNNAGCAANTKCCNNNAGCGGCCGTA
AGCCANGGCCGGTNNYGGGCCCAGGCCGGGKYYRRYWANNTCCCNNNCTCTRCACNNNNG
NNRGYGTGAATGGTACCCGTTGAYMRRYRNTYMGCTTCTACCCCCCCTYGGTATTCGGAC
TSYMYRAGGGGCANNCAGAGGNNNNNNCTCGNNGGGCGAAAGGCCCCTCTNNNNNNNNNN
NNGGCCGGCCGAATTTKTTTTCTNCGCCGKAGNGCGGGGGGGGGGGGCCAGCCGGGACCG
CTGGCAGNNNTSGGRACCGTATTCCCCCGCTT--GTTAGCCAMWTAAAGAG----GRCGR
NNNNKGSYGGGGCGATRGCGCTCGACTG-CGCGACCACCNAGTACSCTCANNNNNNNNNG
AGTTGCTCTGGCCGAAGCCTTGTCGTGCGTGGGGGNRCKNNNNNNNNNNNCGTTMGGCCN
NNNNGCACGCCGCCTAGAAACNCGGGC-CNTG
>s9290
CAAAATCGACATCCCGCCATACGCCYCAAAGANCRCYACGGKCGAGATTCCGTAGAGTTC
GCCTTNACRYRCCNCTCTCGCCCCTTNTANNTTAGTCGCGTGAGGCGTCGACCGGTAGAC
GNCC--WAATGAGAGGGTCNNAATGAACAACCNNNNCAYCAGTGCTGR-RARCTCGTGAA
ACACCGTTCATCGGGNNNNNNNTAGRGCCGGGCCGGAGGCCGGCANCTTYCTGCGTGCCG
ATTACATANTAANTATTTGKTCTYTTGGGATTTATTCCTCCTTTATCAG-CTTGGTACAN
NNNNNNNNNNTTGCGGGTCGATNNNNNNNNNNNNNNMTAAGGTCGGACCTGCGGAATCCT
CGAGTCACGGGACAWY-NCTWCNTCGAGCAGTGCYCGA-ACTGTCTCCTCCTCASTCGTC
AKRAATGGGWACTCNNNNNNNNNNNNCGTCGTGTATGGAGATGATGGANCCCCAAGGMTG
GANANNNNNNNCATAANMNTTAAC-KCTGGCCAGCCTCCCCGCCCGACANACNNSSCCGC
CNNCYCCRTGGGRCGYRCYYYCTCCCCNNGGCAGTGCACGGTAGCCAAGGTGGCGAAGTG
GGCGCCACCNMTAGCGGCAGNGYCCGTCTGYGTT-TGGGAYGTNNNNA-GCRYTAGTTCC
CCAACCGGGANTGNCGACTCACCWGCTATCGGCNCNATAGCCACAAAGGNGKGCGGGCGC
GAGCGCTACGCATGCGAAACGTANAGTGGTCTCNNNNNTCAACACCCATTAGMTGTAAGT
TYYGCCCACTYTCCGCANNNGAAGAGGTANNNNNNNNAGCAA-TTCCNNNAGCGGCCGNA
AGCCAAGGSCGGTTGCRGGCACAGGCCGGGKYYRRYAWCTTCCCACACYCTACAYMKNAG
ATRGYGTGAATGGTACCCGTTGACAGACACTCAGCTTCTACCCCCCCTCGGTATTCGGAY
TSYMYRAGGGGCAGCCATGCCGGCGGNCTCGNKGGGCGAAAGGCCCCTCTNAGTGCCTTW
AASGCCGGYCGAATTTTNTTTNNNNNNCGNNGTGCGGGGGGGGGGGGYYAGCCGGGACCG
CTARCNNNCATCGGAAYCGTATTCYCCYGCYN--RYTAGCCMMATAAAGAGAN--GGCGA
ATCCGGSYGGRGCGATRGCGCTCGRCTG-CGCGATTATTTNGNACGCTCWCANGGGGCGG
AGTTGCTCTGGCCGAAGCCTTRYCGTNNNNNNNGGAGCKCGGACTGNNNNCGTTCGGCCT
NNNNGCACGCCGCCTAGAAACTCGGGS-SCTG
>s9316
CAAAWTCGACNTCCCGCCATAYGCCCCAAAGATCRCYACGGTMGAGATTCCGTAGARWNC
GCCWTAACGCGCCGCTCTCGCCCCTTTKAANTTAGTCGCGTGAGGCGTCGACCGRTAGAN
NNNN----ATGAGAGGGTCNGAANNAACAACCNNNNCAYCAGTGCTGR-RARCTCGTGAA
ACACCGTTCATCGGGNNNNNNNTAGGGCCGGGCCGGAGGCCGGCANYTKNCTGCGTGCCG
ANTACATAATAANNATNTGNTCTNTTGNNNNNNNNNNNNNNNTTATCNG-CTTGGTACAN
NNNNNNNNNNTTGCGGGTCGATNNNNNNNNNNNNNNCTAAGGTCGGACCTRCGGAATCCT
CGAGTCACGGGACAWY-KCTAC-TCGAGCAGTGCYCGA-ACTGTSKMNTCCTCAGTCGTC
ATNNATGGGWRNNNNNNNNNNNNNNNCGTYGTGTATGGAGATGATGGACCCCCAAGGATG
GAGANNNNNNNNNKAMMMMTTAAC-GCTGGCCAGCCTCCCCGCCCGACAAACYCCSCCGC
NNNCTCCGTGGGACGTACCTCCTCCCCNNGGCAGTGCACGGYAGCCRARGTRGCGAAGTG
GGCGCNACMNATAGCGGCAGNGYCCGTCNGTGTTNNNNNATNTNNNNA-GCATYAGTTCC
CCAACCGGGATTGNCGACTCACCANNTATCGGMCCMATAGCCAMANWGGKGGGCKGGCGC
GAGCGCTACKCATGCGAMACGTAAAGTGNNNNNNNNNNTCAACACCCATTAGATGTAAGT
TCYGCCCACTYTCCGCANNNGAANAGGTANNNNNNNNAGCAN-TTCCNNNAGCGGCCGTA
AGCCAAGGSCGGTTGCGGGCMCAGGCCGGGKYYRRYAWCTTCCCACACYCTACACNGKNG
NNRGYGTGAATGGTACCCGTTGACNGANNCTCNGCTTCTACCCCCCCTCGGTMTTCGGAC
T-YMYRAGGGGCARCCATGCMGGSGSYCTCGAKGGGCGAARGGCCCCTCTGAGTGCCTTA
AANNCCGGYCGAATTTTTTTTCNKCGNCGGANNGCGGGGGGGGGGGGYYAGCCGGGACCG
CTRGCAGNYWTNNNAACCGTATTCCCCCGCTT--NTTAGCCAANNNNNNNNNNNNNGCGA
ATCCGGSYGGGGCGATRGCGCTCGACTG-CGCGMNNNNNTAGTACSCTCANNNNNNNNNG
AGTTGCTCTGGCCGAAGCCTTGYCGTGCGTGGGGGAGCKNNNNNNNNNNNCGTTCGGCCT
NCTAGCACGCCGCCTAG-AACYCGGGSNNNNG
>s9351
NAAAATCGACATNCCGCCATATGYCNCAANNNNNNCNAYGRTCGAGATTCCGTRGAGTGC
GCCTTAGCGCGMNGCTCTCGCCCTNNNNNNNNNGRCCRCRYRGGRCRTYSACCGGYAGAC
GTCC-YTWATGAGAGGGTCNGAAYGGGTCGCCNNNGNAYYRGYRYYGGNGRGCYYGYNNN
NNNNNNNNNNNNNNNCGCCGRCYAGRGCCRGRCCGGAGRYCGRCRNNTTCCYRYRYRYYG
ANTACATMATNMNTRTTTGNTYTNWTGNNNNNNNNNNCTCCTTTATNA--CTTGGTACAN
NNNNNNNNNNTTRCGGGTCGATCGCCTCAACTACGGCTAASGYCGGACCYRYGRAATCCT
CGAGTARCGNN-CAAC-GYNACNTCGAGCNNTGCCNGNNNNNNNCTCCTCCYCMCGGGTC
NTNNTCGGRAACTC-SNMKCTTTWR-CGTCGTSNNNNNNNNNNNTGGANCCCCARGGATG
GAGA-GCGGCGCANAAAAATTANC-GCNRGYYGATCYCNNNNNNNNACANACNNCSCCGC
YACCYCCGYGGGRNGYRCCYCCTCCAYAGGNNNNNGYACGSCAGCCGGGGCGGYRRRAYR
RRYSCNNNNNATAGCRNNAGNGCYCATACNNNTCNTGGGATGTNNNNA-GCRYTGACCGT
TCGGTCAGAMNTGYCRACTCACCTNNNATCRGYYCMAWGACCWCGANGGTAGGTGGRNNN
NNNNNNNNNNNNTGCGAAAMGTNAAGTGNNNNNNCGGGTCAACACCCATTAGATGTAAGT
TYCGSCCACYYKYYGYANNNGAAGAGGWAGAAGAGCGRGCAMNTTCCNNNAGCGGCCGKG
WGCCGAGGCCGGTTGCGNNNNNNGGCCGGGKYYRRYAWNNTCSYNNNCTCTACACNNNNG
NTGGCGTGAAYGGTACCCGTNRAYMRRYRYTYMNCTTYYRCCYCYCYTCGGGATTCGGAC
TGTACAAKNNGYANNYRTGCCGGCGG-CTCSATNNNNNNNNNNNNNNNNNNNNYGNCTAA
AANNYCGGCCGNRNNTTNCTNCNTCGCNNNNGTGCGGGGGGGGGRGGCCGRCYGGGRCCG
CYRGCRGCNNTGGGAACCGTATTCTCCTGCCT--GTKAATTNNNNNNNNNNNNNNNNNNN
NNNNGCSCGGGGYGRYRGYGCTCGRCKG-CGCGMCCGCCTNNNAMGCTCA-ANGGGGCGG
AGTTGCTCTGRCCGAARCCTTNNNNNGCGCGGGKGAACGCNNNNNNAACTNNNNNGGCCT
CCTAGCRYGCCRCCYRGRANNNNGGGC-CCTG
>s9333
NAAAATCGACATSCCGCCATATGCCNCAAAGMTCRCYRYRGKCGASANKCNGTAGAGTNC
GCCNTAGCNNNNNNCTCTCGCCCCTTTTAATTTGRCCRCRYGGGRCRTYGACYGGCAGAC
GTCC--TNAGCGAGCAATCNNNNNNGGTCRCTAAGNNNNNNNNNNNNNNNNNNNNNNNNN
NNNNNNNNNNNNNNNNNNNNNNCGAGGCCGGGCCAGAGGCCGGY-CCTNCCTGCGTGCCG
RTYRCAWNNTAAATGTTTGTTCTNTTGCAGCCCGCCTCTCCTTTATNA--YTTGGTACAN
NNNNNNNNNNTYGCGRGYCGATYGYYYYRRCYRYGRNTAMCGCCGGACYCGCGGAATCCT
CGAAYMAGGGGACAAC-GCTACNTCGAGCNNTGCCNNN-ACTGTCTCCTCMYCCCGGGTC
ATATTCGGGAACTCNNNNNNNNNNNNCGTCGTGNNNNNNNNNNNTGGACCGCCAAGGATG
GMGANNNNNNNNNNNNNNNNNAAC-NCNGGCCGATCTCCCYGCCCCACANNCTCCGCCGC
CNNTCTTGCAAGGCACGTCCCNNNNNYNNNNNNNNGCACRCCAGCCNNNNNNNNNNNNNN
NNNNCMACCNATAGCGGCAGYGCCYATACRTGTCKTGGGATGTGCAGA-GSATTGACCGT
CCGGTCAGAATTNTNAACTYAYCTNNTATYNNNNNNNNNNNNNNNNNNNNNNNNNGACGC
RGGYGCTACGCATSMRRMAMGTANNNNNGTCTCTCGGGTSNNNNNNCNNNNNNNNNNNNN
NCCGCCCACYTKCCGCGATGGAAGAGGTAATGATAAAGGCAA-TNCCATTAGCGNYYNKA
TGYCNARGCCGGTNNCGRKSCYWGGCTAGKKYYRRYAWCTTCCCNNNCCCTRYRCCGNNG
ATNNNNNKWATGRTACCCGYTGACAGACACTCANCTTCCGCTCTCCCTCGGGATTCGGAC
TGTACAAKNNNYNACCATGCCGGCGGNCNNSRTNNNNNGGGAACCCCCTYNNNTGCCTAA
AAGGNCGGCCGNAKTTTNCKTNNNNNNCGGRNNGCGGRGGATRGGGRCCGGYCGGGRYCG
CYGGCNNNTTTGGGAACCGTATTCYCCCGCYTKRNYNNNNNNNWTATAGAGAGRGGNNNN
GCCTGCCCRGGGTGGCGGYGCTCGACGARCGCGCCCGCCTAGTAASYTCACAAGGGGCGA
TACCGCCCNNNCCGGAGCYTNRYCGTGCGTAGGGGMRCGNNNNNNNNNNNYACGCGGMNT
NNNNGNNNNNNNNNNNNNANCTMRGGCNNNNG
>s9512
CAAAATCGACATNCCGCCATATGCNNCAAAGATCGCCATGGTCGACMTTCYGTAGAGTGC
GNNNTWGCNNNNNGMGGTTGTATCTKTNAATNTGGCCGTGCGGGGCGTCGACCGGCMGAC
GNCCWMWAAKSRRRSRGTNNNMACGGGTCGCNANGANNNNNNNNNNNNNNNNNNNNNRRA
AYAYCRTTCRYSGGGNNNNNNNTAGAGCCAGACCGGAGGTCRGCGCNTTCCTGCGTGCCA
AKTACMWMATMNMKGTKTGKTCTNNNNCAGCCCGCCTSTCCTYKAYCW--NTTGNNACAC
GCGGYGGGCGTTGCNAGCCGATTGTTCTGGCCGTGANTAMCGCCGKACYYGTGGGGCTTC
CGGGTAACGGGACAAC-GCKACNTCGARCAGYGCCNNNNNNNNNCTCCTNNTYACGGGTC
MTATTCGGRAANNN---MTCTTTAG-CGYCGTGTACAGAGATGATGGACCGCCRAGGATG
GAGAAGNGGCGCNTAAAANTTAMCKNMCAGCCGATCTCCCCGCCCCNNNNMCTCCCCCGC
CACNNNNNNNNNNNNNNNNNNGATCATAGGRNNGTGCACGCCAGCCGGGRCGGYRRNGYR
GRCGCCACCNATAGCGNNAGNGCCCACACGTGTC-TGGGATRTNNNNAAGCATTGACCGT
CYGGTCAGAAKTTNNRACTYACCTGCAATCAGCCCAATGACCNCGAAGKTAGGTGGANNN
NNNNNNNNNNNNTGCGAARCGTANNNNNNNNNNYCGGKTCNNNNNNCNNNNNNNNNNNNN
NCCGCCCACCTGCCRCAGKGKAAGGACTAGAAGAGCGGGCAA-TTCCNTNAGCRGCCGTA
TGYCRAGGCCGGTNNCGGGCCCAGACCGGGTCCGGTAACWTCSCANNGTCTACRCCGNAG
ATNNNNN-TWTGGYRCCCGTTGACNGACNCTCAAYTTNNNNNNNNNCTCGGGATTCGGAC
TGTACAAGGRGCANNYRTGCCGGCGGNCTYSGKGGGCGGGGGAYCCSCTCAARNNNNNNN
NNSGYYCSCCRNANTTKTCTTCKTGGCCGNNGTGYGGGGGATGGGGGCCGGCCGGRACCG
CTRGCRGCTTTGGGAACCKKRKKCCCCCGYTYRRNYTAGCCA--TATAGAGNN--GGCAG
GCYCGCCCGGGGYGAYRGYGCTCGRCGG-YGCGCCTACTTAGTAACYTCANNNNNNNNNA
TACCGCCCYRGCCGGAGCCTTGYCGTRCGYGGGGGMACGNRRRYCRNNNNCRCGCGGCNT
NNNNGNNNNNNNNNNNNNANNNCGGGC-CSKG
>s9256
NANNNTCGACATSCCGCCATATGYCYCAANNNNNGCCRTGGT-GMCATNCCGTAGAGTGN
GCCTTNGCNNNMNNCNNNNNNNNNTTTNNANKNGGCCGTGCGGGGCGTCGACNGNNAGAN
NNNN---WAGCGAGCAGKNNNNNNNRRYMGYCNNNATTCCGGCATCGGGGGGCCTGCNNN
NNNNNNNNNNNNNNNNNNNNNNTAGAGCCAGACCGGAGGTCGGCGCNTTCCYRYGYRYCR
ANYRCAAANTAANTGTKTGNTCTCTTRCAGCCCGCCTSTCNTTTATCAG-CTTGGTACRC
GCGGCGGGCGTCGCGGKCMRATTNTTCTGGNCGTNNNTAACGCCGGACYTGCGGAATCCT
CGAGTAACGGGACAACTKNTACGTCGAGYNNTGCCGKA-ATTKTCTCMTNNYCACGGGTC
ATATTCGGGAAYTCNNNNNNNNNNNNCGTCGTGTAYRGAGATGATGGNNCGTTGAGGATG
GAGARGYGGYGNNNNNNNNNNNNC-KCCAGCCGATCTCCCCGCYCCACAAACTCCCYCGC
CACCYCCGYGGRRYGYRCCYCGATCATAGGNNNNTGCACGCCAGCCGGGACGGTAG-GCA
GACGCCACCNNNAGCGGCAGCACCCATACGTGTCNTGGGATGTGCAGAAGCNNTAGTTGC
CCAACTGAGNNTTTCRACTCACCTGCWATCAGCCCAATGACCACGANGGTAGGTGGATGC
GGACGCCGCGCGTGNNRNACGTAANGTGGTCTCNCAGGTCRWYMYYCATTAGATGTAAGT
TCCGCCCACCTGNNNNNGTGGAAG--CTAGAAGAGCGGGTNNNNNCMNNNAGCGNCCKNA
AATCGNGGSCGGTTGCGNNNNNNGACCGAGTCCGGTAACTTCSCNNNGTCTACRCCGNNG
NNNNNNN-TATGGTAACCGNNGACNGANNCTCNACTAYYGCCCCYCCTCGGGATNNNNAC
TNNNNNNNNNGCARCYRTGCCGGCGGNCNTGGNGAGTGGGGGACCCGCTCANNTGCCTAA
AACGTCCGCCGANNNNNNNNNCTTGGCCGGGGTGCTGGGGGGGGGGGCCGGCCGRGACCR
CTGGCRGCYWTSGNAACYGTATTCCCTCGTTY--RYNNNNNMNWWAAAGAGAGAGAGNGG
GCCCGCCCGGGGCGGCGGCACTCGGCGG-YGCGCCTACTTAGTAMCCTCWNNNNNNNNNA
TACCGCCNTAGCTGGAGCCTNGCTGTGCGCGGGGGAGCGNGRRYYGAACNNNNNNGNNNT
NNNNNCGTGYCACCCGGGRACTNGGGS-CCTG
>s9502
NAAAATCGACATSCCGCCATATGCNYCNNAGATCGCCGTGGKCNNNNTNCCGTAGAGTGN
GYYWTAGCGCGMYGMKGYTGTATCNNNNNNNNNGGCYGCGTGGGGCGTCSACCGGCAGAN
NNNNNNNNAGCGAGCAGTCNSAACGRRCMGYCNNNNNNCCGGCATCGGGGGGCCTGCNNN
NNNNNNNNNNNNNNNYRYCRGCYAGRGCCRGRCCGGAGGYCGGCRNNTTYSNNNNNNNNN
NNTANNNNNNNNNNNNNNNNKCTNNNNCAGCCCGCCTSTCCTTTATGAG-CTTGGTACAC
GTGGCGGGCGTCNNNGKCMRATTGTTCTGGCCGTGACTAACGCCGGACYTGYGGRRYYYY
CGRGNAACGGGAMAAC-GNTACGTCGAGCAGTGCCGGAGANTGTCTCCTCCCCACGGGTC
ANATTCGGRAAYTCNCTCTCTTTTTWCGTCGTGTACAGAGATGATGGRMCGCCGAGGATG
GAGANGYGGYGCNTAANAATTANC-GCCNNNNNNNCTCCCCGCTCCACANMCTCCCCCGC
CACCTCCGTGGGACGTACCTCCTCTCTAGGGCGGTGCACGCCAGCCNNNNNNNNNNNNNN
NNNNCCANCTATAGCGGCAGCRCCCATACGTGTCNTGGGATRTNNNNAAGCRYTNNNNNN
NNNNNNNNNANTNYNRACTCACCTNNWMTCAGCCCAMTGACCACGAAGGTAGGTGGATGC
GGACGCCGCGCGTNMRRMACGTAAMNTGNNNNNNNNNNTCNNNNNNCATTAGATGTAAGT
TCCGCCCACCTGCCGCAGTGGAAGGACTARAAGAGCGGRYAA-TTCCATTAGCRRCCGKN
AATCGAGGGCGGTYKCGGTGCCANNNNNNGTCCGGTAANTTCCCNNACTCTACRCNNTAG
ATGRCNTTTATGGTAACCGNNGACAGACACTCAACTATCGCCCCTCCNCGGNNTTCGGAC
TGTACAAGRGGCCNNYRTGCCGGCGGNCTTGGTGAGTGGGGGACCCGCTCAAGTGCCTAA
AANNYCCGCCGAATNTTTCTNCNTGGCCGGANNGCTGGGGGGGGGNGCCGGCCGGAACCG
CTAGCAGCCATCGGAACCGTANTCYCTCRYYT--GTTAGCCNNNNNNNNNNNNNNNGTGG
NNNNGCCCGGGGCGATAGCGCKCGRCGG-YGCGCCTACTTAGTAACCTCT-AANGGGCGA
TACCGCCCTAGCYGRAGCCTTGTCGTGCGCGGGGGARCGNRRRYCRAACTCGTTCGGCCT
NNNNRCGTGCCACCCGGGANNTCGGGGNNNNG
>s9622
NAAAATCGACNNSYCGCCATATGCCTCNNNNNNNGCCGTGGT-GMCATTMCGTAGAGTNN
GCCTTAGCGNRNNNCNNNNNNNNNNNNNNNNNNGGCCACACGGGACATTGACCGGCNNNN
NNNN-CTWWKSRRRSRGTNNNNNNNAACAGCCAAGRNNNNNNNNNNNNNNNNNNNNNGGA
ACACCGTTCGTGGGGYRYCRGCTAGAGCYAGACCGGAGGTCGGCGNCTTCNNNNNNNNNN
ANTANNNNNNNNNNNNNNNNTCTNTTRCAGCCCGCCTGTCCTTTATNWG-CTTGGTACRC
GCGGCNGGC-TCGCGGKCMRATNNNNNNNNNNNNNNCTAACGCCGGACCYGTGGGGCTTC
CGGGTAACGGGACNNNNGCTACGTCGAGCNNTGCNNNNNNNNNNCNCCTCCTCNNGGGTC
A-ATTCGGNNNNTCNNNNNNNNNNNNCGTCGTGTANNGAGATGATGGANCGTTGAGGATG
NAGAAGTGGCGCATAMAANTTNNC-KCNAGCCGATCTCCCCGCYCCACANAYTCCCTCGM
MACCTCCGTGGGNCGNNCCNCCTCTCTNNNNNNNNGCACGCCAGCCNNNNNNNNNNNNNN
NNNNCCACCNATAGCGNNAGCGCCCATACNNNTCNNNNNATGTACGAAAGCANTNNNNNN
NNNNNNNNNATTNTCNNCTCACCTNNTNNCAGCCCAATGACCACGAAKGTANGTGGATGC
GGACGCCGCGCGCGCGAAACGTNNNNNNNNNNNNCAGGTCAACACCCNNNNNNNNNNNNN
NCTGCCCMCCTNCCGCANNNNNNN--CTARAAGAGCGGACAANNTMCATTAGCGRCCGNN
WRYCGNGGGCGGTNNCGNNNNNNGACCGAGTCCGGTAACTNNNCNCASTCTACACCGTAG
NNNNNNNKWATGGTAACCGNNGACAGACACTCNNCTWTCGCCCCTCCKCGGGATNNNNAC
T-TACAMGNNGCANNCATGCCGGCGN-MTTGGTGAGTGGGGGACCYGCTCANNNNNNNNN
NNNNTCSGCCGNANKNTKCTTCNTGGCCGGANNGCKGGRGGGGGGNGCCGGCCGGAACCG
CTGGCNNCCATCGGAACCNNNNNCCCTCGTTYNNRYTARYYAAATAAAGAGAGAGGGTGG
GCCCGCCCGGGGCGATAGCGCTCGNNGG-CG-GCNNNNNTAGTAMCCTCWNNNNNNNNNA
TACCGYCNYRGCCGNAGCCTTNNNNNGCGCGRGGGNACGCGAGTCGNNNNCGYKCGGCCN
CCTANCGTGCCACCCGGGNNNYCGGGGSCCNG
>s9509
NAAAATCGACNTSYCGCCATATGCNTCNNNNNNNGCCRTGGTCGAGATTMC-TAGAGTGN
GNNNTAGCNNNNNGCNNNNNNNNNTTTTANKNTGGCCRCRYGGGRCRTYSACNGGCAGAC
GYCC--YWAGCGAGCAGKNNNAACCRRYMGYCANGRNNCCGGCATCGGGGGGCCTRCGGW
WCMCYGYYCGTSRGGCATCAGCTAGAGCCAGACCGGAGGTCGGCGCNTTYSNNNNNNNNN
NNNACATAATAAATGTTTGTTCTNNNNNNNNNNNNNNSTCCTTTATCANNNNNNNNNNAC
GCGGCGGGCGTCNNNGGCAAATNNNNNNNNNNNNNNCTAACGCCGGACYTGYGGRRYYYY
CGRGTAACGNGACAACTGCNACGTCGAGCAGTGCCGGANNNNNNCTCCTCCTCNNGGGTC
ATATTCGGGAAYTYNNNNNNNNNNNNCGTCGTGTACAGAGATGATGGACCGYYGAGGAKR
GAGAGACGGTGNNNNNNNNNNAACNNCCAGCCGATCTCCCCGCYCCACAAACYCCCYCGC
CACCNCCGNNGGACGNNCCNCCTCCATNNGGCGGTGCACGCCAGCCGGGACGGTAG-GCA
GACGCCACC-ATAGCGNNAGCACCCATACGTGTC-TGNGAYRNNNNNAWGCRYTNNNNNN
NNNNNNNNNNTTNNSRACTCACCTGCTATCNNNNNNNNNNNNNNNNNNNNNNNNNGATGC
GGACGCCGCGCGCGCGAAACGTANANTGGTCTCNCRGGTCNNNNCCCNNNNNNNNNNNNN
NCYGCCCACYTKCCRCAGTGNNNNGACTARAAGAGCGGACAANNTACATTAGCGRCCGNA
AGYCGAGGSCGGTTGCGGGCCCANNNNNNGTCCGGTAACTTCCCNYNGTCTANNNCGNNG
ATGGCGTGAATGGTAACCGTTGACAGACACTCNACTTYYGCCCCYCCTCGGGATTCGSAC
TGTACAAGGGGCAGCTGTGCCGGCGG-CTTSGTGAGTGGGGGACCTGCTCAAGTGCCTAA
AACGNCSGCCGAAKNTNTCTNCTTGGCNNNNGTGCKGGGGRKGGGGGCCGGCCGGRACCG
CTGGCGGCTTTCGGAACCNNNNNCCCTCGTTT--GTTAATTA-NNNNNNNNNNNNNGTGG
GCCCGCCCGGGGCGATAGCGCTCGRYGG-TG-GCNNNNNTAGNAACCTCT-ANGGGGNNA
TACCGYCSTAGYYGGAGCCTTGYCGTGCGCGGGGGAACGCGAGTCGMAMKCRYKCGKCCT
NNNNGCGTGCCACCCGGGANNYCGGGSCNCNG
>s9508
NAAAANCGACATSYCGCCATATGCCTCNNAGATCGCCRTGGNCGAGATTMCGTAGAGTGS
NNNNTAGCNNGNNGCNNNNNNNNNNNNNNNNNNGGCCRCRYGGGRCRTYSACCGNCAGAN
NNNN-CTWAGCGAGCAGTNNNAACCRRYMGYCMAGNTTCCGGCATCGGGGGGCCTRCGGW
WCMCYGYYCGTSRGGNNNNNNNTAGAGCCAGACCGGAGGTCGGCGCCTTCSNNNNNNNNN
NNTACNTANTAANTGTNTGTTCTNTTGNNNNNCNNN-STCCTTTATCN--CTTGGTACAC
GCGGCGGGCGTCGCGGGCAAATTRTTCTGGYCGTSRCTAACGCCGGACYTGCGGAATCCT
CGAGTAACGGGACAACTNNTACGTCGAGCMGTGCCNNN-ANTGTCTCCTCCTCNNGGGTC
ATATTCGGGAANNN-CTCTCTTTTTWCGTCGNGTACAGAGATGATGGACCGYYGAGGATG
GAGAGRCGGTGCATAAAAANTNNC-KCNAGCCGATCTCCCCGCYCCNNNWMCCCCCYCGC
CACNNNNNNNNNNNNNNNNNNCTCCATAGGGCGGNGCACGCCAGCCGGGACGGTAG-GCA
GACGCCACCNNNAGCGNNANCGCCCATACGTGTCNTGGGATRTACGAAAGCNTTNNNNNN
NNNNNNNNNNNNNNCRACTCACCTGCTATCNNNNNNNNNNNNNNNNNNNNNNNNNGATGC
GGACGCCGCGCGCGCGNNACGTANNNNNNNNNNNCRGGTCAACACCCATTAGATGTNNGT
TCYGCCCACYTKCCRCAGTGGAAGGACTARAAGAGCGGACNACTTACATTNNNGRCCNTA
AGYCGNGGSCGGTTGCGGGCCCANNNNNNGTCCGGTAACTTCCCACAGTCNNNNNNNNNG
ANNNNNNGAATGGTAACCGTTGACNGANNCTCNACTTYYGCCCCYCCTCGGGATTCGSAC
TGTACAAGGGGCAGCTGTGCCGGCGN-CNTSGNGAGTGGGGGACCTGCTCNAGTGCCTAA
AACGCCSGCCGAATTTTTCTTCTTGGCMGGAGTGCKGGGGRKGGGGGCCGGCCGGRACCG
CTGGCGGCTTTCGGAACCGTATTCCCTCGTTT--GTTAATTAMNNNNNNNNNNNNNGTGG
GCCCGCCCGGGGCGATAGCGCTCGRYGG-TGCGCNNNNNTMGNAACCTCT-ANGGGGCGA
TACCGYCSTAGYYGGAGCCTNGYCGNGCGCGGGGGAACGCGAGTCGNACNCRYKCGKCCT
CCTAGCGTGCCACCCGGGANNTCGGGSNNNNG
>s9513
NAAAATCNNNNTNCCGCCATATGCCYCNNAGATCNNNGTGNNCNNNNKNNC-TAGAGTGN
GCCWTAGCNNNNNNCNNNNNNNNNNNNNNNNNNGGNNNNNNNNNNNNNNNNNNGGCAGAC
GNMC--TAWGCGAGCAGTNNNAACSRRYMGCCAMGAYWCCGGCATCGGGGGGCCTGCNNN
NNNNNNNNNNNNNNNCATCAGCTAGAGCCAGACCGGAGGTCGGCGCCTTYNNNNNNNNNN
NNTANNNNNNNNNNNNNNNNTCTNTTACAGCCCGCCTGTCNTTTATNAGRCKYRRKRYAC
GNGGCGGGC-TCNNNGGCAAATTGTTCTGGCCGTGACTAACGCCGGACTTGCGGAATCCT
CGAGTAACGGGACAAC-GCTACGTCGAGCNNTGCCGGA-ATTGTCTCCTNNCCACGGGTC
ATNNNNNNNNNYTCNNNNNNNNNNNNCGTCGTGTACAGAGATGATGGACCGYYGAGGNTG
NAGMRGYGGYGCATMNANAKTNNC-KCNAGCCGATCTCCCCGCYCCACAAACYCCCYCGN
NACCYCCGYNGGRNGYRCCYCCTCYMTNNNNNNNTGCACGCCAGCCGRGRYGGYRRAGYR
GRCGCCACCNATAGCGNNAGCRCCCATACGTGTCNTKGGATGTACGAAAGCATTNNNNNN
NNNNNNNNNMTTNTNNNCTCACCTNNNATCNNNNNNNNNNNNNNNNNNNNNNNNNGATGC
GGACGCCGCGCGYGCGAAACGTNNNNNNNNNNNNCRGGTCRWYMNNCRYYRRATGYMMRY
WCYGCCCACYTKCCGCAGTGNNNN-RSWARAAGAGCGGACAA-TTCCNNNAGCRGCCNNA
AGYCGAGGSCGGTNNCGGGCCCANNNNNNGTCCGGTAANNTCCCACASTNTACRCNNNNG
NNGNCNTKWATGGTAACCGNNGACAGACACTCANCTTTCGCCCCTCCTCGGGATTCGGAC
T-TAYRAGNNGCANNCATGCCGGCGG-CNTGGTGAGTGGGGGACCTGCTCANNNNNNNNN
NNCGNCGGCCGNATTKTTCTKCTTGGCMGNNGKGCGGGGGATGGGGGCCGGCCGGAACCG
CTRGCNNCNNTCGGAANNNNNNNCCCTCGTTT--GTTAATTMN-TWWAGNRRRWWGGTGG
NNNNGCCCGGGGCGATAGCGCKCGRYGG-TGCGCNNNNNTAGTACCCTCW-AAGGGGCGA
TACCGYCCNNNCYGNAGCCTTNNNNNGCGCGGGGGAACGNGAGTCGANCTCGCGCGKCCT
CCTAANNNNNNNNNNNNNANNNNGGGS-CNTG
>s9514
CAAAANCGACATSYCGCCATATGCYYCNNAGATCGCCATGGNCGASATNNCGTRGAGTNN
GCCNTNGCGCRCCGCNNNNNNNNNWTKKMNKTKGGCCRCRYGGGRCRTYSACNGGCAGAM
GNCCTYYWAGCGAGCAGTNNNNNNNGGTCGCCAAGAYWNNNNNNNNNNNNNNNNNNNRRA
WYAYCRTTCRYSGGGNNNNNNNTAGAGCCAGACCGGAGGTCGGCGCNTTCSNNNNNNNNN
NNTACNTAMTANMKGTTTGKTCTNTTRCAGCCCGCCTGTCCTTTATNAG-NTTGGTACRN
NNNNNNNNNNTCGCGGGCAAATTGTTCTGGCCGTGACTAACGCCGGACCTGYGGRRYYYY
CGRGTAACGGGACNNNNGCTACNTCGAGCAGTGCNGGA-ATTGTCTCCTCCYCNNGGGTC
ATATTCGGRAANNN-CTCTCTTTTTWCGTCGTGTACAGAGATGATGGACCGTTGAGGATG
GAGAGRCGGTGNNNNNNNNNNAAC-GCCAGCCGATCTCCCCGCYCCACAAACTCNNNCGC
CACCNCCGNGGGNCGNNCCNCCTCYMTNNGGCGGTGCACGCCAGCCGRGRYGGYRRNGYR
GRCGCCACN-ATAGCGNNAGCGCCCATACGTGTCNTGGGATRTACGAA-GCNNTGACCGT
CCGGTCAGAATTNNCRACTCNCYTNNTATCAGCCMAANGACCNCGAAGNTAGGTGGATGC
GGACGCCGCGCGCNMRNMACGTAAAKTGGTCTCNCAGGTCRWYMCCCNNNNNNNNNNNNN
NCCGCCCACCTGCCACAGTGGAMGRRSWAAAAGAGCGGACAACKTMCATTAGCRRCCGTA
ARYCRAGGGYSRYNNCGNNNNNNNNNNNNGTCCGGTAACTTCCCACASTCTNCACCGNAG
ATGGCRTTTATGGTAACCGTTGACNGANNCTCNACTTTCGCCCCTCCTCGGGATTCGGAC
K-TACAAGNNGCMGCCATGCCGGCGG-CTTNGTGAGTGNNNNNNNNNNNNAAGTGCCTWW
AACGYCCGCCRAANTNNTCTTCTNGGNMGGAGTGCKGGGGRKGGGGGCCGGCCGGAACCG
CTRGCNNCNNTCGGAACCNNNNNCCCTCGTTN--RYTARYYM--WWWAGAGAGAGGNNNN
NNNNGCCCGGGGCGATAGCGCTCGAYGG-CGCGCNNNNNTAGTAACCTCT-ANGGGGNNA
TACCGYCCNNNYCGNAGCCTTGCYGTGCGCGGGGGAAMGNGAGTCGNNNNCRYKCGKCCT
NNNNGCGTGCCACCCGGGANNNCGGGGNCCTG
>s9560
CAAAATCNNNNKNCCGCCATATGCCYCAAAGATCGCCACGGTCGAGATTCCGTAGMGTNC
GCCWTAACNNNNNGCNNNNNNNNNTTNTANTTT-GYCRCGYGRGGYGTCGACNGGTAGAN
NNNN--NWAKSRRRSRGNC-NNNNNAACAACCNNNNCANNNNNNNNNNNNNNNNNNNGAA
ACACCGTTCATCGGGNNNNNNNTAGAGCCGGGCCGGAGGCCGGCANNTTCNTGCGTGCCG
ATTACATANTAAMTATNTKNTCTNNNNNNNNNNNNNNCTMCTTTATNN--CKYRRKAYAT
GCAGCNGGC-TTNNGGGTCGATNNNNNNNNNNNNNNCTAAGGTCGGACCTRCGGAATCCT
CGAGNNNCGGGACNNNNGCTWCNTCGAGCAGTGCNCGATACTGTSTCCTNNTCACTCGTC
MNNNATGGGARCKC-ASCTCWWWTTTCGTCGTGTATGNAGATGANNNNNCCCCAAGGATG
GAGANNNNNNNCATANAAANTNNCNNCNNNNNNNNCTCCCCGCCCGACAAACCCGSCCGN
NNNCTCCGTGGGACGTACCTCCTCCCCACGNNNNTGCACGGCAGCCNNNNNNNNNNNNNN
NNNNCNNNNNATAGCGGCAGNGCCCGTCTGTGTTNTGNGAYGTACGAA-GCATNAGTTCC
CCAACCGGGNTTGNCGACTCACCTNNNNNCNNNNNNNNNNNNNNNNNNNNNNNNNGGCAC
GGGCGCTATGCATGCGAAACGTNAAGTGNNNNNNNNNNTCNNNNNNCATTAGATGTAAGT
TYCRCCCACNNNNNNNNNNNGAAGAGGTANNNNNNNNAGCAA-TTCCNNNAGCGGCCGTN
AGCCNNGGCYSRYNNCAGGCACAGGYCGGGKYYRRYAWCTNNNCACNCTCTANNNNNKMG
NNRGYGTGAATGGTACCCGTTGACNGANNCTCNGCT-CTACCCCCCCTCGGTATTCGGAT
TSYMYRAGGGGCANNCAGAGGCTTATNCKCGATGGGCGAAGGGCCCCTCTNAGTGCCTTA
AANNCCGGCCGNANTTTTTTKNNNNNCNNNNNNGCGGGGGGGGGGNGCCAGCCGGGACCG
CTRGCNNNNNTNNNAATCNNNNNCTCCYGCCT--GTGAATTA---WAAGAG----GGCRR
NNNNGGSCGGRGCGATAGCGCKCGNNTG-CG-GATTATTTAGTACGCTCTNNNNNNNNNG
AGTTGCTSNNNCCGNAGCCTTACCGTNNNNNNNGGNGCGMGGACTGNNNNCGTTCGGCCN
NNNNGNNNNNNNNNNNNNANNNCGGGCSCCTG
>s9501
NAMAATCGACATNCCGCCATATGCCTCAMNNNNNGCCRTGGTCGMCATTCCGTRGAGTGN
GNNNTAGCNNNNNNCGGTTGTATCNNNNNNNNNGGCCRCRYGGGRCRTYSACNGNNAGAN
NNNNNNAAAKSRRRSRGTNNNAACSGGYCGCCNNNATTNNNNNNNNNNNNNNNNNNNGGW
WCACCGTTCGTSGRRCATCAGCTAGAGCCAGACCGGAGGTCGGCGCNTTYSNNNNNNNNN
NNYRCATANTAAMNGTTTGTTCTNTTRCAGCCCGCCTSTCCTTTATCAGRCKYRRKRYRC
GCGGCRGGCGTCGYGGKCMRATNNNNNNNNNNNNNNCTAACGCCGGACYTGCGGAATCCT
CGAGTAACGGGACNNNNGNNACGTCGAGCNNTRYCNNNGA-TGTCTCCKNCCCNNGGGTC
ATATTCGGGAAYTCNCTCTCTTTTW-CGYCGKGTAYRGAGATGATGGAMCGTTGAGGATG
GAGARRYGGYGCATAAAAATTNNC-GCNAGCCGATCTCCCCRCYCCANAANCTCCCCCGN
NACCYCCGYRGGRYGYRCCYCCTCYMTNNNGCGGTGCACGCCAGCCGAGGTGTCGAAGTG
GGCGCCACC-ATAGCGNNAGCRCCCATACGTGTC-TGGGATRTACGAAAGCATTGACCGT
CCGGTCAGAATTNNCRACTCACYTGCWATCAGCCCAAWGANCACGAAGGTAGGTGGATGC
GGACGCCGCGCGTGNRRMACGTNNNNNNGTCTCTCAGGTCNNNNNNCATTAGATGTAAGT
TCYGCCCACCTGNNNNNGTGGAAGGACTAGAAGAGCGGRCAAYTTCCATTAGCGNCCGTA
AATCGNGGCCGGTYKCGGKSCCANNNNNNGTCCGGTAACTTCCCACACTCTNCRCNGNNG
NNGGCRTKWATGGTAACCGTTGACAGACACTCAACTATCGCCCCTCCTCNGGAKTCGGAC
TGTAYRAGNNGCAGCYRTGCCGGCGGNCTTGGTNNNNNGGGGACCYGCTCAAGTGCCTWA
AACGYCSGCCGAATTTTTCTTCTTGGCAGGANNGCKGGGGRKGGGGGCCGGCCGGAACCG
CTGGCGGCNNTCRGAACCNNNNNCCCTCGTTYNNRYTARYYNMNNNNNNNNNNNNNNNNN
NNNNGCCCGGGGCGATAGCGCTCGAYGG-TGCGCNNNNNTAGTAACCTCA-ANGGGGCGA
TACCGYCCTAGCYGNAGCCTNGCTGTGCGYRGGGRANCGNGAGTCGAACTCGCGCGGCCT
CCTAGNNNNNNNNNNNNNANNNNGGGCNNNNG
>s9501r
NAAAATMGACANNCCGCCATATGCCTCMANNNNNNNNRTGNTCGMCATTCCGTAGAGTNN
GNNNTAGCNNNNNNCGGTTGTATCTTTKAMKTTGGCCRCRYGGGRCRTYSACNGGCAGAN
NNNNWAAAAKSRRRSRGNNNNNNNNGGYCGCCNNNANNNNNNNNNNNNNNNNNNNNNGGW
WCACCGTTCGTSGRRNNNNNNNTAGAGCCAGACCGGAGGTCGGCGNNTTNSNNNNNNNNN
AKNNNNNNNNNNNNNNNNNNTCTNTTNCAGCCCGCCTSTCCTTTATCAR-CTTGGTACRC
GCGGCRGGCGTCNCRGKCMRATNNNNNNNNNNNNNNCTAACGCCGGACYTGCGGAATCCT
CGAGTAACGGGACAAC-KCNACGTCGAGCNNTRYCNNN-ATKGTCTCCTNNCCNNGGGTC
ANATTCGGGAAYTCNNNNNNNNNNNNCGYCGTGTAYRGAGATGATGGACCGTTGAGGATG
KAGARRYGGYGNNNNNNNNNNNNC-GCNAGCCGATCTCCCCRCYCCACAANCTCCCCCGC
CACCYCCGYRGGRYGYRCCYCCTCYMTAGGGCGGTGCACGCCAGCCGRGRYGKYRRNGYR
GRCGCCMCNNATAGCGNNAGCRCCCATACGTKTCNNNNNATNTACGAAAGCNNTGACCGT
CCGGTCAGAATKNTCRACTCNCYTNNWATCNNNNNNNNNNNNNNNNNNNNNNNNNGATGC
GGACGCCGCGCGTGCGAAACGTANNGWGNNNNNNCAGGTCNNNNCCCATTAGATGTAAGT
TCYGCCCACCTGNNNNNGTGGAAGGACTAGAAGAGCGGRCAANTNCCATTAGCNGCCGKA
AATCNAGGCCGGTNNCGGKSCCANNNNNNGTCCGGTAANNTCCCNNNCTCTANNNCGNNG
NNGGCRT-WATGGTAACCGTTGAYMRRYRYTYMACTATCGCCCCTCCTCGGGATTCGGAC
TGTAYRAGNNGCANNYRTGCCGGCGGNCTTNGTNNNNNGGGGACCYGCTCANNTGCCTNA
AANNYCSGCCGNATTTTTCTTCTTGGCAGGANNGCKGGGGRKGGGGGCCGGCCGGAACCG
CTGGCNNCNNTCRGAACCGTATTCCCTCGTTT--GTTARYYA-NNNNNNNNNNNNNNNNN
NNNNGCCCGGGGCGATAGCGCTCGAYGG-TG-GCNNNNNTAGNAACCTCANNNNNNNNNA
TACCGYCCTAGCYGGAGCCTNGCTGTGCGYRGGGRAACGNNNNNNNANCTCGCGCGGCNK
NCTAGNNNNNNNNNNNNNANNTNGGGC-CCTG
>s9511
NAAAATCNNNATNCCGCCATATGCNYCNNAGATCGCCGTGNTCGNCATTMCGTAGAGTGC
GCCTTAGCRYRNCNCNNNNNNNNNNNNNNNNNNGGCCACACGGGACATTGACCGGCAGAC
GNCCTYYWATGAGAGGGTNNNNNNNRRYMGCCANGNNNNNNNNNNNNNNNNNNNNNNGGW
WCACCGTTCGTSGRRCATCAGCTAGAGCCAGACCGGAGGTCGGCGCNTTCCNNNNNNNNN
NNYRCAANANAMNTGTNTGNNCTCTTRCAGCCCGCCTGTCCTTTATNAG-CTTGGTACRC
GYGGCNGGC-TYGNNRKCCGATTGTTCTGGCCGTGACTAACGCCGGACYTGTGGGGCTTC
CGGGTAACGGGACAAC-NYTACGTCGAGCNNTGCNGGANNNNNNCKCCTCCTCNNGGGTC
ANA-TCGGGAAYTC-CTCTCTTTTWTCGTCGTGTACAGAGATGATGGACCGTTGAGGATG
GAGARGYGGYGMATANAAAKKNNCNNCYNNNNNNNCTCCCCGCYCCACAAACTMCCYCGN
NACCYCCGYRGGRYGYRCCYCCTCYMTNNGNNNNTGCACGCCAGCCGGGACGGTAG-GCA
GACGCCACC-ATAGCGNNAGCRCCCATACNNNTC-TGKGMTGTACGAMAGCATTNNNNNN
NNNNNNNNNATTTNCGACTCACCTGCTATCNNNNNNNNNNNNNNNNNNNNNNNNNGANGC
GGACGCCGCGCGYGCGAMACGTANNNNNNNNNNYCAGGTCNNNNNNCNNNNNNNNNNNNN
NCTGCCCACCTGYCGYAGTGGMAGGACTAGAAGAGCGGRYAANTTMCNNNAGCNGCCGTA
AATCGMGGCNNNNTGCGGTGCCANNNNNNGTCCGGTAAMNTCCCNNNCTCTACACNGNNG
ATGGCRT-TATGGTAMCCRTTGACNGANNCTCAACTATCGCCCCTCCTCGGGATTCGGAC
N-TACAAGNNGCMGCCATGCCGGCGGNCTTNGTGAGTGGGGGACCCGCTCNAGTGCCTAA
AANNNCCGCCANATTTTTCTTNNNNNCAGGRGTGCKGGGGRKGGGGGCCGGCCGGRACCG
CTGGCNNCNNTCGGAACYGTATTCCCYCGYTYNNRYTAGCCAATTNWWGANRNG-GGTGG
GCCCNNCCGGGGCGATAGCGCTCGGCGG-TGMGCNNNNNTAGKAMCCTCT-AMGGGGNGA
TACCGCCCNNNCYGGAGCCTTGYCGTGCGYRGGGGAACGCGAGTCGAACTCGYKCGGCCT
NNNNRNNNNNNNNNNNNNANNYNGGGCNNNNG
>s7551
CAANATCGACAKNCCGCCATATGCNTCAANNNNNGCCATGGTCGNCNTTCYGTAGAGTNC
GCCNTWGCGCGMNNMGGTTGTATCNNNNNNNNNGGCCGTGCGGGGCGTCGACNGGCMGAC
GNCMNNNNAKSRRRSRGTANNNNNNGGTCGCCAAGATANNNNNNNNNNNNNNNNNNNRRA
AYAYCRTTCRYSGGGCRYCRGCTAGAGCCAGACCGGAGGTCRGCGCCTTCNNNNGNNNCR
ATTANNNNNNNNNNNNNNNNTCTNTTGCAGCCCGCCTSTCCTYTATCAG-CTTGGTACAC
GCGGYNGGC-TTGCNAGCCGATNGNNNNNNCNNNGNNTAMCGCCGKACYYGYGGRRYYYY
CGRGTAACGGGACAAC-NCTACGTCGARCAGYGCCGGA-ANTGTCTNCTNNTYACGGGTC
ANATTCGGRAAYTYNNNNNNNNNNNNCGYCGTGTACAGAGATGATGGACCGCCRAGGATG
GAGANNNNNNNCMNANAAATTAACNNMCAGCCGATCTCCCCGCCCCACAANCTCCCCCGC
CACCYCCGYGGGNYGYRCCYCGATCATAGGRTGGTGCACGCCAGCCNNNNNNNNNNNNNN
NNNNCCACC-ATAGCGNNAGCGCCCACACGTGNCGTGGGATRYNNNNAAGCATTGACCGT
CYGGTCAGAATTTNCRACTYACCTGCAATCAGCCCAATGACCACNNAGGTAGGTGGANNN
NNNNNNNNNNNNTGCGAARCGTANNNNNNNNNNNNNNNTCNNNNNNCATTAGATGTAAGT
TCCGCCCACCTGCCRCAGTGKAAG--CTAGAAGAGCGGGCAA-TTCCNTNAGCGGCCGTA
TGYCRAGGCCGGTNNCGGGCCCAGNCCGGGTCCGGTAACTTCSCACAGTCTACRCCGNAG
NNNNNNNTTWTGGYRCCCGTKGACAGACACTCAAYTTNNNNNNNNNCTCGGGATTCGGAC
TGTACAAGNNGCAGCYRTGCCGGCGG-CNNNNTGGGCGGGGGAYCCSCTCNARNNNNNNN
NNSGYYCSCCRANNNNNNNNNNNNNNCCGGRGTGYGGGGGATGGGNGCCGGCCGGRACCG
CTRGCNNCNNTSGGAACCNNNNNCCCCCGYTT--NNTAGCCAM-TATAGAGNG--GGCAG
NNNNGCCCGGGGYGAYRGYGCKCGNNGG-CGCGCCTACTTAGTAACYTCACAMGGGGCGA
TACCGCCCYRGCCGGAGCCTTGYCGTNCGNGGGGGAACGCRRRYCRAACTCRCGCGGCCT
NMWRGYGTGCCAYCCGGGACCYCGGGC-NSTG
>s9510
CAAAANNNNNMTNYCGCCATATGCCTCAAAGAKCNNNRTGNTCNNNNNTCCGTAGAGTGC
GCCNTWRCGNNMNGCKSTYGYMYCTTNTAANTTGGCCGCGTGGGGCRTCSAMNGNNARWN
NNNNTYYWAGCGAGCARTNNNNNNNGGYCGCCAAGRYWNNNNNNNNNNNNNNNNNNNRRA
WYAYCRTTCRYSGGGCRYCRGCCAGGGCCGGGCCGRAGGCMGGCANNNNNGTGCGTGCCA
NNTACATANTNNATGTTTGNTCTNTTACAGCCCGCCTGTCCTTTATNAG-CNNGNNANAN
NNNNNNNNNNKYGCGGTCCGRTNNNNNNNNNNNNNNNTAACGCYGGACCYGTRGGGCTYC
YGGGNMACGGKWCNNNNGCTACNTCGAGYNNYGCNNNNNNNNNNCTCCTMCYCACGGGTC
NNNNTCGGGAACTC-CTCTSTTTNG-CGTCGTGTAYRRAGATGATGGANCSCCRASGATG
GAGAGACGGTGNATANMAATTNNYNNCNNNNNNNNCTMYYCGCYYCACAWMCYCCCYCGN
NAYCYCCGYNGGNCGYRCCYCCTCCATNNNNNNNTGCAYGCCAGCCGRGRYGGYRRNGYR
GRCGMCACCNAKAGYGACRGCGCCCATACNNNTC-TGGGANGNRCRRAAGCNNTNNNNNN
NNNNNNNNNNTTNNNNNCWCNCCTNNTATCNNNNNNNNNNNNNNNNNNNNNNNNNRRNNN
NNNNNNNNNNNNTNCGAAACGTMNNNNNGTCTCTNNNNTCNNNNNNSNNNNNNNNNNNNN
NCCGCCYACNNNCCACAGTGNNNN--SWAGAAGAGCGGRCAA-TTCCNTNRRMRGCCGNN
AGYCRAGGGCGGTNNCGNNNNNNGACCGAGTCCGGTAANNTCCCNNNCTNTACRCNNTAG
ATNNNNNKWATRGTAMCCGNNGACAGACACTCANCTTNNNNNNNNNCTCGGGATTCGCAC
TSYMYRAGRGRCANNYRTGCCGGCGG-CTTGGNRRGYGGGGGACCCGCTCNRGTGNSTWW
WANNYCSGCCGNNNNNNNNNNCTTGGCNNGRNNGCGGGGGRKGRGGGNNNNNNNNNNNNN
NNGGMGGCNNTGGAAACYNNNNNCYCYCGYYT--NNTAGCCA-NNNNNNNNNNNNNNNNN
GCCCGCCCGGGGCRATAGCGCKMRNNGG-YGCGCNNNNNTAGNAMCCTYWNNNNNNNNNA
WRCCGCCNNNNCCGNAGYCTNGCCRNGYGYGGGGGARCGNNNNNNNAACTCACGCGGCNT
CCTAGNNNNNNNNNNNNNRNNNNGGGGNNNNG
