# Supplementary material for: Strategies for Intraspecific Genotyping of Duckweed: Comparison of Five Orthogonal Methods Applied to the Giant Duckweed Spirodela polyrhiza
Source: Plants (Basel). 2022 Nov 9;11(22):3033. doi: 10.3390/plants11223033 (PMC9696241; doi:10.3390/plants11223033)
Supplement: Supplementary file 1 [file plants-11-03033-s001.zip › Supplementary Data/Supplementary Data S3.xlsx]

## Sheet: Stats_total
MIG-seq results from data set: md10ct91ms13
Reads total	7995986
Mean # reads per sample	307538 (SD 45388)
Retained loci	529
SNPs	1238
Parsimony-informative SNPs	753
Missing sites	0.218

## Sheet: Stats_per_sample
MIG-seq results from data set: md10ct91ms13
Sample	reads_raw	reads_passed_filter	clusters_total	clusters_hidepth	hetero_est	error_est	reads_consens	loci_in_assembly
P01-A01-SPpol7379	310212	305844	32699	1207	0.018659	0.005725	925	474
P01-A02-SPpol9351	305707	300984	33148	1137	0.022152	0.005595	825	450
P01-A03-SPpol9510	255758	249077	30894	920	0.01962	0.005089	701	415
P01-A04-SPpol9242r	320053	316116	30363	1056	0.019287	0.005105	782	432
P01-B01-SPpol7498	405481	399728	37456	1280	0.015204	0.005389	984	472
P01-B02-SPpol9501	266925	262463	32218	1044	0.021721	0.005022	794	452
P01-B03-SPpol9511	296463	290713	38084	1203	0.018014	0.004848	941	456
P01-B04-SPpol9501r	238255	234441	29928	976	0.020224	0.005105	751	434
P01-C01-SPpol7551	362098	357904	44422	1366	0.03138	0.00618	954	477
P01-C02-SPpol9502	350308	344583	37567	1189	0.021627	0.004765	900	466
P01-C03-SPpol9512	351778	347521	38262	1158	0.02808	0.005707	812	468
P01-D01-SPpol9242	368759	364436	34811	1146	0.022408	0.005282	819	438
P01-D02-SPpol9503	327240	323013	30230	1061	0.019903	0.005508	804	442
P01-D03-SPpol9513	273245	268700	32914	1082	0.019577	0.00523	833	429
P01-E01-SPpol9256	299043	294461	34396	1242	0.018281	0.004994	982	465
P01-E02-SPpol9504	229790	226657	27689	922	0.022485	0.005741	696	418
P01-E03-SPpol9514	349400	344077	43565	1261	0.021171	0.005004	958	457
P01-F01-SPpol9290	371540	366877	34562	1285	0.020321	0.005229	963	487
P01-F02-SPpol9506	255242	251415	28008	1050	0.020372	0.005696	799	444
P01-F03-SPpol9560	294486	290942	31515	962	0.021401	0.005537	729	403
P01-G01-SPpol9316	347718	342410	35695	1261	0.022623	0.005699	936	469
P01-G02-SPpol9508	279241	274830	30397	1163	0.016015	0.004762	918	477
P01-G03-SPpol9622	276284	271117	36432	1045	0.021064	0.005339	784	413
P01-H01-SPpol9333	262727	259196	31638	1052	0.022802	0.005483	800	433
P01-H02-SPpol9509	300076	295831	31173	1053	0.018161	0.004383	821	473
P01-H03-SPpol7379r	298157	293645	32008	1144	0.017464	0.005781	886	473
