# Supplementary material for: Strategies for Intraspecific Genotyping of Duckweed: Comparison of Five Orthogonal Methods Applied to the Giant Duckweed Spirodela polyrhiza
Source: Plants (Basel). 2022 Nov 9;11(22):3033. doi: 10.3390/plants11223033 (PMC9696241; doi:10.3390/plants11223033)
Supplement: Supplementary file 1 [file plants-11-03033-s001.zip › Supplementary Data/Supplementary Data S4.fas]

>s7498
ATCGGATTTCAGTTACGACTTGTTGAATAATWGCCGGCTCCMCKGCGGCGCRCGGGTCCTRGGTACGGCTTCAGCGCGAGCAGGCGACATCCGTTCCCGTCACCCCTCCTCCCATACGTCCGATCGCCCACACCKAGGCGGCGTGGGGCGACGGACGGTCGACATGTGGTGAGGGGGGTCTGCGACGCGATGGTGCCMGGRGRCAGGGCACAGGCGGTATGCCAGGCGTRACGTTGAGKCAGWCCYGAGGAGCCGAGATACTGGGGCGTGATTGCGTAACGCCACGCACGCCACGCGGCGTTCCAGCTCGTGGGACACTGGCTTCGGGCCGCACGTGGGCTATGCCGCTTGTACAATCCTCATCTAGGACCGGCCATTGGCTCGGCCCAGGGGCTMCCCGTCTTATAGATTYGYYYKMYRYCGGGCAGTCGTCCTGTCCTGAGGATGGTTTGGCACACAGCCCCGCGGCCTCSYGGGAGGGAGGAGTCGAGMACTATTTACTTTGGCWCRGTCSCGATATATTAGGCTYCGGGGCTGGTCGGTGCCTASSSAAGGAGACAGCACGCTCACCCACGGATACTCGTGGGCGCACATCGAGGCGYACCACCCAARTYTTGTCCGATTCAGGGGGGACCCCMCTCGGCCACAGGGCCTACCGGCGGCCGACCGACGCCTGGGCACTCCCTCTTTGACTGGGGCCCAGGCTCCTGTGGGGGTTGGCATAATCGGAGATRTGRTCGGGGCAACCTCACCATCGGCCWGGYCGAGGGGTGGTGCAGACCTGCAYCGTCCTTCCCTCTCCAGCGGTTGCAGACGGGCTCTCCTAGGTTCCACCAAGGGGGGCTGTGGGCGCTGGCCCATCGGTCGAAGGGACGCGTCGAGGGATGACAGAGCCTGGGCCACCRCGCTCASGACAGGGCGTAGTTATAACCWTACTTGGGGCCCCATGGCCATTGCAGACTCATGMRSSSCGGGACGCGGGGCGAGGATCGCTCGATTCACGCCGCCAACCGAAGACACTGCATAAAGCCCCCSTAAATGGCCCGGATCGACTAGGCGGCCGGCTCAGCGCATTGAGACTCCACGCTTTAGAGTTCTTCCGGCTCCGCTAGGTGGATATCAAATTCGCGCGGGGCCGCCACCCACCCCGCCCCAGAGCATGGTATGTATACCTTCATCCWCTGGCTGTTGTCGAGACTATTCGAGCCGGACGATCGCTGGGGGCCTGGCCATCCTCGGAGCAGTTGCGACGCTCGGGGCGCGGCCCAGGCGCGGACCGCAGTGGGCTCAGGGCGCACCAGCGAGCCAGCTGCCACCGGCCGGACCTCGCTCGAGCAAWTAGTYCTCCATYAGGCATGCCCCCGCGGCTGGAAGGCTGGTYARGGCCGGACGCGTCTGTCCCGTTCCAACGTAGGTTGCGCACCCCCTCCCGCCGTCGGGCCTTCGGCGGTGATTCTCTTTTCCCCGGCTGRWATCGTACCGGTACTGAGTACCCCCRCRGCGCRGCTTTCCYCGTGCCACGGTTTACAATGTGCTWATGTGGCGACGGTCGACCCTCGGCTCGTCATTCAATACTCCACGTGRCCCTGAGATGAGAGTACTGGCAGGCGACGCGCGGGGCCGTGGMTCTYCGGCGGCCAAGCTGCCTCACGACCTCAGCTGAAGAGGGCGCGCCGGAGAAGGAGGSGTCCCTTTTTTGTAGCAGGARGGCCCACCACCGACCCACCCTCTCGGTTCGWWYYYRTKRYYTGCGGACGCCGCGAGGGCGGGCCCCGGTYCCGCGCRMYTCTTCCCAGAAGCAACATGTCGMSYACGGTTCTGCCTTGTCGGCCGGGCRYGCGMGCTCAAGGGTAGACAGCATTCACACGCCYGCCGGGTCTCTTAYACTGTCGCCCATCAGGACCACTCCGCGGAGCRCGKRGGGCAGTCCGAGACCGGCGGCTGCCCCCCGCACCGCGGCAGGATGCAAGGGGCGGCACTGCACACCGACGAACGGGCGGGCCKAATCTGCAGCGTGTCACAGGRAATTGAGCCTTTARRAGGCCTCCACGCCACCCGAGCTCGACTTGACATCTCCCTTAYCCCGACSGACAATTCCGGCCGCCCCGTCACGGGATGGGCGGTCGCGGCGCCACCCCGGGGCTCACTAGTCCTTTAATSYYGGTGTACTAGGTGGAGCTAACGCGATGGCAYTTTCGCGCGGGCGACTAACACTCAGGCTCCTGGGGTAGCGAACGTCGCCWTGAGTTAGCTTRRACGTAGTGCGGAGGACGGGGGGCGGTTTCCCCGCAGCGGCGGCACAAGAGCGGGCGTTAGGCTTCCCATGTTCGGAATCAGCCGACCCGTGCCTGCCCCGGCAGGCATCCAGTCCAACAGTGAGCGTGTCGGGGGAGGGGCGGGATGTSACCCTCCTGCGCGGGCGACMTCCCCCCGGCCACCCGGTAGATCCAAATGCCGCCCCCGCTGTCCGGTTCGCACGGAGCGCCAGTGACTCCKCAACGTGCCCTTCGACGTTAGGGGCCCGCGCCTCAGGAATGCCACGTGGGCCTTTACGGGGGTACGCGTTTTCGATCGTGTGGGSGACGCGTTACAACTCCCGCGCGCTGCCSGGGTCCAACACACTACCTRAKCACGCGCACTGGGTGCACCGAAGCGCCCCGTGGAGCATKWGACAAAACACGAGAGCGCCACGGCGCYRCCGGGCGATCCGCTCCTTCGGTGAAAGGCCTTGCACGCGCACAAGCGAGAGCTAACCGACGCGCRCCCCGCGGMGMCGGAATCCCGGGGAGCCGCAGTTATTCTAGGGCCGTGGCCGTCCSACCAAATGCCTGGGTCGCGCGAAACTTGAACAGGTTGCAAACGCCTGGTGCGCCGGCGAAGGTTAAACGATAGGCCATCGCGTCAGTAGCCTCCGTCTGGCCCATCCTGTCAACTGAGAGATCATCCTGCTCAGCCCCGGGGCGGTAACCGTCCCGGCCGCGCGAARAGCCCTGAGCAGCTACCGCGGTATCCTGGCGGGCAGAGACACCAAGTCCGAGCGCGGGAGGCCACATGGCAAGCCGGGGCAATGAGCTGCGGAGCGTYCCTCCCTRTAGCATGCTAGCCACCGCGGATCCGTGTAAGCGAGAGATCGCTGCACGGCCTTGCCACCGCGGGCGGGGGCCAGACAGCCGCTGTGACCCGCCACCTTGGGCGTGTAGGTAGGGCGGCRGCGGATGTGCGTCTCAGCCACACCCCGCTTWYCACATCGCTGTAATGGTCAGCGGTGACGAGGCGASCTAATGCCAACACAACTAGCGACAGTAAAAGSYGCRCTAAGGCCCCTCATGGACACCATCTGTACGGCCTTGCCACCGGCCCCCTCCGGTGGCTGTGCGAACCCGCTCCCCTCTCGGCGTTTCRCCGACATYGCAATATTACCGGGGGCGAGCCCGCGTCGCGCGCCACCGCCCTTCGGGCTGGCACGGAGAGGCGTCTGCGTAAGGATCCGCCGGGCCCATTTMGGCTCTCCCGCCGGCCGTATATTCCCTGCCCCGGCGCGATGTCCGGCGGCCCCGCGCACCATGGACCAGGATGTAGGGCCACTTGGGGCCCCCGGTCGGGCCTTCCCCCCGGAGMTTGCTATGCAGCAGYYAYACCAAGAMGCCWCTGGACTYGYTTYGTCGGGCAGGATCGCCATCTTGTGGCTGTGGGAAGGTCCGCGTCGGTAYAACGCTAGACGCGACACCGACCGGTGCGGYYGGAGGRMYMSRKGCAMRGGAGTTCTTGAGGGTTTTCTGCCCTGCTTCACWACCGCTGGCTCTGGCACAACGGGCCCCACACTACTCGGACGGGCGGYGTAGCGCGTGMAAGGCTCGCGCYCAGCTGGAGGYTKCCAGRACCTCTATATATAGCCTGCCGRWGGTCAACGGAGGACGCACGCTTGGTGGTGGACCAGGTTGGGAGAATTAGCAGTAAGCCGTTTGCTYYGCGCGGGCTGCGGGGGTCGAGGTAGCCCGCAGCGAGACGTCCGTAGCTTTCCCGTCTAAGCTCGTTAAATGCTGGGGGKTGCGGTGTTTCGAGTAGGCCTCCAGAGCTGGGCCCAGCAGGGCCGGCCCGGCGAGTGCCGGACTAGGCGAAGTTGCTATCGMKGCCCTCGCTTGGGCGGACGGCCTATGTCACTGCATCGGGCCGGCGCCTTTCGGTCCGGCTGGCGACGCGTAACTGAGCCACCCGAACTATGGCCAGGGCGGCCCTTTCCACCTGGTTCTCCCCGCCGAGCACKAATGGAAGCAAGCCGTGAACAAGACTTCCTCGAGCGACGGGSGGGCGTGCCGGCGGGCACTCTGGRGTTACACGGCYGCGAGCCTTAGWTCTGCGGCCCGGGCGGGTAGGGCCCGCGGAGTCCSTGCCCCCCCTCGGGYGYTGTAGGAACCCGGGAGGACACTTGTTGTTCGAAGGTCGYACGCCCGCTTTGAGGAAGGTCAGCTAAAGGGCGACTAACASMKWWCCGTGAKCTACAGCAGCGARGGCGTGCTYYGCACGGAGGGGATGGCGACTGCGGCGCCCGCCGTTGGCTSAGCTACYACYAGCYRGCRTSGGTCYSYTTGTAGATCCGGGGTATCCGCGGGAGGTGCGGGACGMCRCRGCSYRMYYCATGGAAGGTAGTCCCTTACACAACCATCTGTACATGGGATGAAGCCTAGCCCGCGCGGGCGGGACGCATCGKGTACAYRRRSGCGTMRYSWACAGCRGGCRCTTGGAGATGYAYCCGTCGCGTGTCTCGCGGCCGCGGAGCGCTGGGTATGCGWSSSSCSMSSTCCCAGGAGTACTGAGCACGAGCGGCGCGTACCTAAGCTCGCCGYSGTGCGTCCGCGACCGCTCCCCATGATACGGTGGCTGCTGTAAGCGGGATTCATAAGCCCTCTCGCTTGTAGTTCGGGYRGGGTACCAGGKCTGGCCACCGCGGTGGGCCGCGTGACGGGTCTTACCCGCGCAATAGGGTTCTTTYTAAMCGGGTCATCCCACGGCGAMCCAGTGTCATTGCCCGTCTGCGGCACTAACTGTTARACGACGTGGGCAGCCCSGGATCCGGGAAGTCAGTGGGCGGCCGAGGATATTGAATCGTCACTGGCCGAGTGGCGACCCCGGAATCCGGATGGCGGTCCACGTCTGATAACCCGGGCGTGGGGGCCGAACCGCGACCACCTAGGCGGTAAGGCCGTCCGCCGGGAAGSGGCAGRAAGGTCGGCCGGCGGTCGCCGGTTCAGATGCGGGGCACCGATGGGGAAYCGATACYGCGGTAGGGAACCCTTGACGTTCCGGTGTATTATCGCTGCCTGTCTACCCGCTGGACCATACGCGCCGCGCGCTCGGCCCGACGGCGGCCCTMCGCGCAGCGGCCCGCGYTGGGATCGCTAGCAAACCTGTGSMKYSKSGRGCGGTTCGATGAACGAAGTTTTCCAGCTYCCGGCCCAACGAGGCGACGGAGGGCCSTTGGTGACTGCACTCGAAGAAGGAGGGTCACTGCCKGGGCGCTGTTTGGATTCCGCTTCGGGATGGCATTAGTGTGCGCAAGGGCCAGCGGGGCGCTTGGTGACTCCCCCTATGCCGCCACACAATTCCGGCAGGACCCGTGAACGCAGAACACTAGTGGCGGAACCACGCAAGAACCTAGTGGGACAGTGGAGGCGTGTCGCGCCCCTCGGTGCGAGCCACCCGTCACGCGATCGAGCCGGGCTRYGCCTCGAGCACACTGGCGGGGGCCGAAAGCCCGCGCGAGYGTCCAGCAGCATAGGCGCGCCCGAACTCACGCGGATTTTCCCTCCYCTCTGMCAACGGCCCGGYGCGCACTGGGTCCGCCCCCGACTCGCAGGTGGCKGGGCCATCCAGTACACTGGGAGGATCGRWMYGTACGGCYGACAAACATACGCGCCCGCGCCCCGTCTACACACTSRRRYRWWKGGCCAGGCGAAGAACGGGCAGGTCACGCCCCTGGCAYATYKGGGGGATGGCTCSACGCCTTACAGGACGTCCACAGCTCGCCYTTWAWGCGATCCCCTGACRYSRCCTTYRACCGTGATCCGGCTGGAACGCGGCTGCCGGCCGAGGTGCARYGTCTTCCGGACGGTGGCGCTSGTGTGGMCYWRYGSRCCGCGCGAGTGGCACTGTCCCCTGAGACCGGGCRTWCT
>s9242
ATCGGATTTCAGTTACGACTTGTTGAATAATWGCCGGCTCCCCTGCGGCGCGCGGGTCCTRGGWACGGCTTCAGYGCGAGCAGGCGACATCCRTTCYCKKCACCCCYCCTCCCAWACGTCCGATCGCCCACACCKMRGCKCCGCGSGGCGACGGACGGTYRWCGKGTGGKGAGGGGGGWCTGCGACGCGATGGTGCCCGGGGGCAGGGCACAGGCGSYATGCCAGGCGTAACGTTGAGGCAGTYCCGARGAGCMGAGATRYWGGGGCGTGATTGCGTAACRSYRSRMRSSSYRMRYGGCGTTCCAGCTYGTGGGACACTGGCYTCGGGCCGCMCGTGGGCTATGCCGCTTGTACAATCCTCATCTAGGACYGGCYATTGGCTCGGCCCAGGGGCTCCCCGTTTTATAKRYWYGYTTGATACCGGGCAGTCKTCYTRTCCTGRGGATGGTCCGGSASASAGCCCCGCGGCCKCSYGGGAGGGAGGAGTCGARCRCTRTTTACTKTGGCWCRGTYSCGATATAKTARGCTTCGGGGCWRGTCGGYGCCTASSSAAGGAGACGGCACGCTCRCCCACGGATACTCGTGGGCGMACATCGAGGCGCACCACCCAARTYTTGTCCGATTCAGGGGGGACCCCCCTCAGCCACAGGGCCTACCGGCGGCCGWCCGACGCCTGGGCACTCCCKCTTTGACTGGGGCCMAGGCTCCTGTGGGGGTTGGCATAAYCGGAGATRTGATCGGGGCAACCTCACCATCGGCCAGGYCGAGGGGTGGTSCAGAMCTGYACCGTMYTTCCCYCTCCAGCGGTTGYRGACGGGCTYTCYYAGGTTYCACCAAGGGGGRCTGTGGGCGCTGGCCCATCRGYCGAAGKGAYSCGTCGAGGRATGRCAGAGCCTGGGCCACCACGYTCACGACAGGGCGTAGTTATRRCCWTAMYTGGGGCCCCATGGCCATYGGAGACTCATGMRSSSCGGGACGCGGGGCGAGGATCRCTCGATTCACGCYGCCARCCGAGCAYGCTGCATAAAGTCCCCGTAAATGGCYCGGATCGACTARGCGGCCGGYTCAGCGCATTGAGACTCCWYRCTTTAGAGTACTTCCGGSTCCGCTAGGTGGWWATCRAATTCGYGCSGGGCCGCCACCCACCYCRCCCYAGAGCAYRRYATSTATACCTTCATCGTCTGGCTGTTSCCGAGACTATTSGAGCCGGACRAYYSCTGGGGGCCTGGCCRTYYTCKGAGYAGTTGCGACGCTCGGGGCGCGGCCCARGCGCGGACCGCARTGGGMTYAKGGCGCACCRGCGAGCCAGCTGCCAYCGGCCGGACCYCGCTCGAGCAAATAGKCCWCCATYAGGCATGCCCCCGCGGCTGGAAGGCTGGKTARGGCCGGACGCGTCYGTCCCGTTTCAAYGTAGGTTGCGCACCCCYTCCCGMCGTCGGGCCTTCGGCGGTGATTCTCTTTGSCCCGKCTRRWAACGTACCGGTACTGAGTACCCCCACGGCGCRGMTTTCCYYGTGCCACGGTTTACAATGTGCTWATGTGGCGACRGTCSACCGTCGGCTCGTCATTCAATACTCCACGTGGCCCTGAGATGARAGTACTGGCAGGCGACGCGCKGGGCCGTGGMTCYTCGGCGGCCAAGCTGCCTCACRACCTCAACTGAAGAGGGCGCGCCGGAGAAGGAGGGGYCCCTTTTTTGTAGCAGGAGRGCCMACCACCGACCCACCCTCTCGGTTCGTWYYYRTKRYYTGMGGASGCCGCGAGGGCGGRCCCCGGTYCSGCGCRMYTCTTCCCAGAAGCAACAYRYCGMSYACGGTTCTGYCTYGTCGGCYGGCCGTGCGCGCTCAAGGGTAGACAGCATTCACACGCSYGCCGGGTCTCTTATACTGTCGCCCATCAGGACCACWCCGCGGAGCGMRKRGGGCAGTCCGAGACCGGCGGCTGCCCCCCGCACCGCGGCAGGATGCRAGGGGCGGCAYTGCACACCGACGAACGGKCGGGCCKAATCTGCAGCGTGTCACAGGAAATTGAGCCTTTAGGAGGCCTCCCCGYCRCCCGAGCYCGAGCTGACATCTCCCTTACCCCGACCGACAATTCCGGCCGCCCCGTCACGGGATGGACGGTCGAGKCRCCRCCCCGGGGCWCACTAGTCCTTTRATSYYGGTGTACTAAGTGGAGTTAACGCGATGGCATTTTCGCGCGGRCGAYTAACAYTCRGGCTCYTGGGGTAGCGMACRTCGCYATGAGTTAGCTTRRACRYAGTGCSGAGGACGGGGGGCGGTTTCCCCGCAGCGGCAGCACAAGAGCGGGCGTTAGGCTTCCCATGTTCGGAATCAGCCGACCCGTGCCTGCCCCGGCARGCATCCAGTCCAACAGTGAGCATGTCGGGRGAGGGGCRGGATGTSACCCTCSAGYGCGGGCGACMTCCCCCCGGCCACCCSGTAGATCCAAMTGTCGCCCCMGCYRTMMGGTTCGYACGGRGCGCSRGTGACTCCGCAACGTGCYCTTCGAYGTTAGGGGCCCGCGCCTCAKGAATGSCACGTGGGCCTTTACGGASGTACGCGTTTTCGAYCGTGTGGRGGACGCGTTACAACTCCCGCGCGCTGYCGGGGTCCAACACACTACCTRAKCACRCGSACTGGGTGYACCGARGCGCCCCGTGGAGCATGAGACAAAACACGAGAGCGCCACGGCGCCRCCGGGCRATCCGCTCYTYCGGTRRAAGGYCTTGCACGCGCACAARCGAGAGCTAACYGRCGCGCACCCCGCGGAGCCGGMATCCCGGGGAGCCGCAGTTGTTCTAGGGCCGTGGCCGTCYSACCAAATGCCTGGGTCRCGCSARACTTGAAYAGGTTGCAAACGCCTGRTRCGCCKGCGAAGGTTARACGATAGGCCATCGCGTCAGCARCMTCCGTCTGGCCCATCCTGTCAACTGAGAGATCAKCCTGCTCARCCCCGGGGCGCTAACCGTCCCGGCCGCGCGAAAARCCCTGGGCAGYWRCCGCGGTATCYTRGYGGGCAGAGACACCAAGTCCGAGCGCGGKAGGCCMSATGGCAAGCYGGGGGAATGAGCTGCGGAGCGTTCCTCCCTGTAGCRTGCTAGCCACCGSGRMYMCRTGTAARCGAGAGATCGCTGCACGGCCTTGCCACCGCGGGCGGGGGCCAGACARCCGMTGTGACCCGCCGCCTTGGGSGTGTWGGTARGGCGGCGGCGGATGKGCGTCTCAGCCACACCCCGCYTWYMWCATCGCTKTAATGGTCAGCGGTGACGAGSCRACCTAATGCCAACACAACTAGCGACWGTAAAAGSYGCGCTRAGGCCCCTCATGGAYACCTTCYGTACGGCCTYGCCACCGGCCCCCTCCGGTGGCTGYRYGAACCCGYTCYYCTCTCRGCSTTTCGCCGACATTGCAAYATTACCGGGGGCGAGCCCGCGTCGCGCGCYACCGSCCTTCGGGCTGGCGCGGRGAGGYGTYTKCGTAMGGWTCCGCCGGGCCCATTTMGGCTCTYCCGCCGGCCGTATATTCCCTGYCCCGGCGCGATGTCCGGCGGCCCCGCGCACCATGGACCAGGATGTAGRGCCACTTGGGGCSCCCGGTCGGGCCTTCCCCCCGGAGMTTGCTATGCRGCAGYYAYACCAAGAAGCCWCTGGACTCGTTTTGTCGGGYAGRATCGCCATCTTGTGGCTGTGGGAARGTCCGCGTCGGTACAGCGCTAGACGCGACACCRACCGRWGCGGTCGGAGGRCYASRKRCAMRGGRRTTCTTGAGGGTTTTCTGCCCTGCTTCACAACCGYYGGCTCTGGCACAACGGGCCSYACACTACTCGGACGKGCGGYGTAGCGCGTGCAAGGCTCGCGCCCAGCTGGAGGCYGCCAGARCCTSTATATATAGCYTGCCGATGGTCAACGGAGGACGYACGCKTGGYGGTGGACCAGGTTGGRAGAATTAGCARYACGCCSTTTRYYYYGCACGKGCTGCGGGRGTCGARGTAGCCCGCAGCSAGACGTCCGTAGCYYKCCCGYCTAAGCTCGTTAAAYGCTGGRGGTTGCGGTGTTTCGAGTAGGCMTCCAGARCTGGGCCCAKYAGGGCTGGCCCGGCGAGYGCCGGACTAGGCGRRRTTGCTATMGMKGCCCTCGCTTGGGCRGRCGGCCTAYGCCACYGYWTMGRGTCGACGCCTTTCRGTYCGGCTGGCGACGCKTAACTGAGCMACYCGAACTATGGCCAGGGCGGCCCTTTCCACCWGGTTCCCCCCGCSGAGCACKAATGGAAGYWAGCCGTKWACAAGACTTCCTCGAGCGACGGGCGGGCGTGCCGKCGGGCACTCTGGGGTTACACGGCCGCGAGCCTTGRATCTGYGGCCCGGGCGGGTAGGGCCCGCGRAGTCCSTGCCCCCCCTCGGGTRCTGTRGGAAMCCGRGAGGACAMTTGTTGTTCGAAGGYCGTACGCCCGCTTKGAGGAAGGTCAKMTAAAGGGCGACTAACASMKWWCCGTGATCTACAGCAGCGAAGRCGTGYTTCGCMCGGAGGGGATGGCACCTRCGGCTCCCGCCATTGGCTCARCTACYACYAGCYRGCATSGGTCTSYTCGTRGRYCCGGGGTATCCGCGGGAGGTGCGRGATTMCGCRGCSYRMYYCATGGGAGRYAGTCCCTTACACAACCATCTGTACAYGGGWYGRAGCCTAKCYCGCGSSGGCGRGMSGCATCGKGTACAYRRRSGMGYCRYSWACAGCRGGCRMTTGGAGATGCACCCGTCGCGTGTCTCRCGGCCGCGGAGCGCTGGGTATGCGWSSSSCSMSSYCSCAGGAGTACTGMGCWCGAGCGGCGCGTACCTAAGCTCGCCGTCGTGCGTCCGCGACCGCTCCCCATGATACGSYGGCTGCTGTAARCGGGATYCMWRAGCCCTCWYGCTTGTAGTTCGGGCRGRGTACCAGGGCTGGCCACCGCGGTGGGCCGCGTGACRGGTCWTACSCGYGCAMTAGGGTTCTTTCTAACCGGGTCRTCCCACGGCGAMCCAGTGTCATTGCCCGTCTGCGGCACTAACTRTTARACGACKTGGGCAGCCCCGGATCCGGRRAGTCAGTGGCCGGCCGAGGATATTGAATCGTCAYTGGCCRAGTGGCGACCTCGGAAYCCGGATGGCGGTYCACGTCTGATAMCCCGGGCGTGGGGGCCGRACCGCGACYACCYAGGCGSTAARGCCGTCCGCCGGGAAGSGGCAGAAAGGTCKGCCGGCGGKCGCCGGTTCAGATGCGGGGCACCGATGGGGAAYCGATACTGCGGTAGGGWACCCTTGAYGTWCCGGYTTATYAYCGCTRCCTGTCTACCCGCTGGACCATACGCGCCGCGYGCTCGGCCCGWCGGCGGCCCTCCGCGCAGCKGCMCGYRCTGGGATCGCTAGCAAACCTGTGSMKYSKSGRGCGGTTTGATGAACGAAGTTTTCCAGCTCCCGGCCTAACGAGGCGACGGAGGTCCGTTGGTGACTGCACTCGAAGAAGGAGGGTCACTGCCGGGGCGCTGTTTGGATTCCGCTTSGGGATGGCATTAGTGTGCGCAARGGCYAGYGGGRCGCTTGGTGACTCCCCCTATGYCGCCASRCAGCCAYGGCRGGASCCGTGAACGCAGAASACTAGTKGCGGAWCCACGCAAGAACCYTGTGAGACAGTRGRGGCGTGTCRCGCCYCTCGGTGCGAGCCGCCCGTCRCGCGATCGAGCCGGGCTGCGCCTCGAGCACMCTRRCGRGGRCCGAAAGCCCGCGCGAGTGTYCAGCAGCATAGGCGCGYCCGAACTYACGCGGATTTTCCSTCCTCTCTGMCGRCGGCCCGRCGCGCACTGGGTCCGCCCCCGACTCKYAGGTGGCKGGGCCAWMCAGTACACTRGRARGATSGRWMYGYACGGCYGACAAACATACGCGCCCGCGCCCCKTCTACMMACTSRRRYRWWKGGCCAGGCGAAGAACSGGCAGGTCASGCCCMTGSCAYATYKGGGRGRTRGCTCSACGCCTTACAGGACGTCCACAGCTCGCCYTTWAWGCGATCCCCTGASRYSRCCTTCRACCGTGATCCGGCTGGAACGCGGCTGCCGGYCRRSGTGSARYGTCTTCCGGACGGTGGCGCTSRTGTGSCCYWRYGSRCCGCGCGAGTGACACTGTCCMCTGAGACCGGGCRTWCT
>s9242r
ATCGGATTTCAGTTACGACTTGTTGAATAATWGCCGGCTCCCCTGCGGCGCGCGGGTCCTRGGWAYGGCTTCAGCGCGAGCAGGCGACATCCRTTCYCKKCACCSCYCCTCCCAWRCGTYCGATCGCCCACACCKMRGCGCCGYGSGGCGACGGACGGTYRWMGKGTGGKGAGGGGGGWCTGCGACGCGATGGTGCCCGGGGGCAGGGCACAGGCGGTATGCCAGGCGTAACGTTGAGKCAGTYCCGARGAGCMGAGATRYWGGGGCGTGAKTGCGTAACRSYRSRMRSSSYRMRYGGCGTTCCAGCTYGTGGGAYACTGGCTTCGGGCCGCMCGTGGGCTATGCCGCTTGTACAATCCTCATCTAGGACCGGCYATTGGCTCGGCCCAGGGGCTCCCCGTTTTAKMKRYWYGYTTGATACCGGGCAGTCKTCYTRTCCTGAGGATGGTCCGGSASASAGCCCCGCGGCCTCSYGGGARGGAGGAGTCGARCACTRTTTACTKTGGCWCRGTYSCGAYATATTARGCTTCGGGGCWRGTCGGYGCCTASSSAAGRAGACGGCACGCTCRCCCACGGMTACTCGTGGGCGMACATCGAGGCGCACCACCCAARTYTTGTCCGATTCAGGGGGGACCCCCCTCAGCCACAGGGCCTACCGGCGGCCGWCCGACGCCTRRRYACTCCCKCTTTGACTGGGGCCMAGGCTCCTGTGGGGGTTGGCATAAYCGGAGATRTGATCGGGGCAACCTCACCATCGGCCAGGYCGAGGGGTGGTSCAGAACTGCACCGTCCTTCCCYCTCCAGCGGTTGYRGACGGGCTCTCCTAGGTTYCACCAAGGRGGRCTGKGGGCGCTGGCCCATCRGYCGAAGKGAYSCGTCGAGGRAKGACAGAGCCTGGGCCACCACGYTCACGACAGGGCGTAGTTATRRCCWTAMYTGGGGCCCCATGGCCATYGGAGACTCATGMRSSSCGGGACGCGGGGCGAGGATCRCTCGATTCACGCYGCCARCCGAGCACGCTGCATAAAGTCCCCGTAAATGGCTCGGATCGACTARGCGGCCGGYTCAGCGCATTGAGACTCCWYRCTTTAGAGTACTTCCGGSTCCGCTAGSTGGWWATCRWMTTCGYGCSGGGCCGCSMCCCACCYCRCCCYAGAGCAYRRYAYSTATACCTTCATCGTCTGGCTGTTGCCGAGRCTATTSGAGCCGGACRAYYSCTGGGGGCCTGGCCRTYYYCKGAGYAGTTGCGACGCTCGGGGCGCGGCCCARGCGCGGACCGCARTGGGMTYAKGGCGCACCAGCGAGCCAGCTGCCAYCGGCCGGACCYCGCTCGAGCAAATAGKCCWCCATYAGGCATGCCCCCGCGGCTGGRAGGCTGGKTARGGCCGGACGCGTCTGTCCCRTTTCAAYGTAGGTTGCGCACCCCYTCCCGMCGTCGGGCCTTCGGCGGYGATTCTCTTTKCCCCGKCTGRWAWMGTACCGGTACTGAGTACCCCCACGGCGCRSMTTTYCYYGTGCCACGGTTTACAATGTGCTWATGTGGCGACRGTCCACCGTCGRCTCRTCATTCAATACTCCACGTGGCCCTGAGATGAGAGTACTGGCAGGCGACGCGYKGGGSCGTGGATCYTCGGCGGCCAAGCTGCCTCACRASCTCAACTGAAGAGGGCGCGCCGGAGAAGGAGGGGYCCCTTTTTTGYAGCAGGAGRGCCMACCACCGACCCACCCTCTCGGTTCGTWYYYRTKRYYTGMGGACGCCGCGAGGGCGGRCCCCGGTYCSGCGCRMYTCTTCCCRGAAGCAACAYRYCGMSYACGGTTCTGYCTYGTCGGCYGGCCGTGCGCGCTCAAGGGTAGACAGCATTCACACGCSYGCCGGGTYTCTTATACTGWSGCCCATCAGGACCACWCCGCGGWGCGMRKRGGGCAGTCCGAGACCGGCGGCTGCCCCCCGCACCGCGGCAGGATGCRAGGGGCGGCAYTGCACACCGACGAACGGKCGGGCCTAATCTGCAGCGTGTCACAGGAAATTGAGCCTTTAGGAGGCCTCCCCGYCRCCCGAGCTCGAGCTGACATCTCCCTTACCCCGACCGACAATTCCGGCCGCCCCGTCACGGGATGGACGGTCRAGKCRCCRCCCCGGGGCWCACTAGWCCTTTAATSYYGGTGTACTAAGTGGAGTTAACGCGATGGCATTTTCGCGCGGRCGAYTAACAYTCRGGCTCYTGGGGTAGCGMACRTCGCYATGAGTTAGCTTRRACRYAGTGCSGAGGACGGGGGGCGGTTTCCCCGCAGCGGCAGCACAAGAGCGGGCGTTAGGCTTCCYATGTTCGGAATCAGCCGACCCGTGCCTGCCCCGGCARGCATCCAGTCCAACAGTGAGCATGTCGGGRGAGGGGCGRGATGTCACCCTCSARYGCAGGCGACMTCCCCCCGGCCACCCSGTAGATCCAAMTGTCGCCCCMGCYRTMMGGTTCGYACGGRGCGCSARTGACTCCGCAACGTGCYCTTCGAYGTTAGGGGCCCGYGCCTCAKGAATGSCACGTGGGCCTTTACGGASGTACGCGTTTTCGAYCGTGTGGRGGACGYGTTACAACTCCCGCGCGCTGYCGGGGTCCAACACACTACCTRAKCACRCGSAYTGGGTGYACCRAAGCGCCCCGTGGAGCATGAGACAAAACACGAGAGCGCCAYGGCGCYRCCGGGCRATCCGCTCYTYCGGTRRAAGGYCTTGCACGCGCACAARCGAGAGCTAACYGRCGCGCACCCCGCGGAGMCGGMATCCCGGGGAGCCGCAGTTGTTSTAGGGCCGTGRCCRTCYCACCAAATRCCTGGGTCRCGSSARACTTGAAYAGGTTGCAAACGCCTGRTRCGCCKGCGAAGGTTARACGATAGGCCATCGCGTCWGCARCMTCCGTCKGGCCCATCCTGTCAACTGAGAGATCAKCCTGCTCARCCCCGGGGCGCTAACCGTCCCGGCCGCGCGAAAARCCCTGGGCAGCTACCGCGGTATCYTAGYGGGCAGAGACACCAAGTCCGAGCGCGGKAGGCCASATGGCAAGCYGGGRSAATGAGCTGCGGAGCGTYCCTCCCTGTAGCRTGCTAGCCACCGSGRMYMCRTGTAARCGAGAGATCGCTGCACGGCCTTGCCMCCGCGGGCGGGGGCCAGACARCCGMTGTGACCYGCCGCCTTGGGSGTGTWGGTARGGCGGCGGCGGAYGKGCGTCTCAGCCACACCCCGCYTWYMWCATCGCTGTAATGGTCAGCGGTGACGAGSCRASCTAATGCCAACACAACTAGCGACWGTAAAAKSYGCGCTRAGGCCCYTYATGGAYACCTTCYGTACGGCCTYGCCACCGGCCCCCTCCGGTGGCYGYRYGAACCCGCTCCCCTCTCRGCSTTTCGCCGACATYGCAAYATTACCGGGGGCGAGCCCGCGTCGCGCGCYACCGSSCTTCGGGCTGGCGCGGRGAGGYGTCTKCGTAMGGWTCCGCCGGGCCCWTTTCGGCTCTCCCGCCGGCCGTATATTCCCWGYCCCGGCGCGATGTCCGGCGGCCCCGCGCACCATGGMCCAGGATGTAGRGCCACTTGGGGCSCCCGGTCGGGCCTTCCCCCCGGAGATTGCTATGCRGCAGYYAYACCAAGAAGCCWCTGGACTCGTTTYGTCGGGYAGRATCGCCATCTTGTGGCTGTGGGAAGGTCCGCGTCGGTACAGCGCTAGACGCGACACCRACCGAAGCGGTCGGAGGAMTMSGKRCAMRGGARTTCTTGAGGGTTTTCTGCCCTGCTTCMCAACCGYYGGCTCTGKCACAACGGGCCCYACACTACTCGGACGKGCGGYGTAGCGCGTGCAAGGCTCGCGCCCAGCTGRRGGCYGCCAGARCCTSTATATATAGCYTGCCGATGGTCAACGGAGGACGYACGCKTGGYGGTGGACCAGGTTGGRAGAATWAGCARYACGCCSTTTRYYYYGCACGKGCTGCGGGRGTCGARGTAGCCCGCRRCSAGACGTCCGTAGCYYKCCCGYCTAAGCTCGTTAAATGCTGGRGGTTGCGGTGTTTCGAGTAGGCMTCCAGARCTGGGCCYAKYAGGGCYGGCCCGGCGAGYGCCGGACTAGGCGRRRTTGCKATCGMKGCCCTCGCTTGGGCRGRCGGCCTAYGCCACYGYWTMGRGTCGACGCCTTTCRGTYCGGCTGGCGRCGCKTAACTGAGCMACTCGAACTATGGCCAGGGCGGCCCTTTCCACCWGGTTCYCCCCGCSGAGCACKAAYGGAAGYWRGCCGTKWACAAGACTTCCTCGAGCGACGGGCGGGCGTGCCGKCGGGCACTCTGGGGTTACACGGCCGCGAGCCTTGRATCTGYGGCCCGGGCGGGKAGGGCCCGCGRARTCCSTGCCCCCCCTCGGGTRCTGTRGGAAMCCGRGAGGACAMTTGTTGTTCGAAGGYCGTACGCCCGCTTKGAGGAAGGTCAKMTAAAGGGCGACTAACASMTAACCGTGATCTACAGCAGCGAAGRYGTGYTTCGCMSGGAGGGGATGGCACCTRCGGCTCCCGCCATTGGCTCARCTACYACYAGCYRGCATSGGTCTSYTCGTRGRYCCGGGGTATCCGCGGGAGGTGCGRGATTMCRCRGCSYRMYYCATGGGAGRYAGTCCCTTACACAACCATCTGTACAYGGGWYGRAGCCTAKCYCGCGSSGGCGAGASGCATCGKGTACRYRRRSGMGCCRYSWACAGCRGGSRMTTGGAGATGCACCCGTCGCGTGTCTCRCGGCCGCGGAKCGCTGGGTATGCGWSSSSCSMSSTCCCASGAGTACTGMGCWCGAGCGGCGCGTACCTAARCTCRCCGTCRTGYGTCCGCGACCGCTCCCCATGATACGGYGGCTGCTGTAARCRGGATYCMWRAGCCCTCWYGCTTGTAGTTCGGGCRGRGTACCAGGGCTGGCCACCGCGGTGGGCCGCGTGACRGGTYWTACSCGYGCAMTAGGGTTCTTTCTAACCGGGTCRTCCCACGGCGAACCMGTGYYATTGCCCGTCTGCGGCACWAACTRTTARACGACKTGGGCWGCCCCGGAYCCGGRRAGTCAGTGGCCGGCCGAGGATATTGAATCGTCATTGGCCRAGTGGCGACCYCGGAAYCCGGATGGYGGTYCACGTCTGATAMCCCGKGCGTGGGGGCCGRACCGCGACYACSTAGGCGSTAARGCCGTCCGCCGGGAAGSGGCAGAAAGGTCKGCCGGCGGKCGCCGGTTCAGATGCGGGGCACCGATGGGGAAYCGATACTGCGGTAGGGWACCCTTGAYGTWCCGGYTTATYAYCGCTRCCTGYCTACCCGCTGGACCATACGCGCCGCGYGCTCGGCCCGACGGCGGCCCTCCGCGCAGCGGCMCGYRCTGGGATCGCTAGCAAACCYKTGSMKYSKSGRGCGGTTTGATGAACGAAGTTTTCCAGCTCCCGGCCTAACGAGGCGACGGAGGTCCGTTGGTGACTGCACTCGAAGAAGGAGGGTCACTGCCGGGGCGCTGTTTGGATTCCGCTTSGGGATGGCATTAGTGTGCGCAAGGGCYAGYGGGRCGCTTGGTGACTCCCCCTATGYCGCCASRCAGCCAYGGCRGGASCCGTGAACGCAGAASACTAGTKGCGGAWCCACGCAAGAACCYTGTGAGACAGTRGRGGCGTGTCRCGCCYCTCGGTGCGAGCCGCCCGTCRCGCRRWCGAGCCGGGCTGCGCCTCGRGCACMCTRRCGRGGRCCGAAAGCCCGCGCGAGTGTYCAGCAGCATAGGCGCGYCCGAACTYACGCGGATTTTCCSTMSTCTCTGMCRRCGGCCCGRCGCGCACTGGGTCCGCCCCCGACTCKYAGGYGGCKGGGCCAWMCAGTACACTGGRARGATSGRWMYGYACGGCYGACAAACATACGCGCCCGYGCCCCGTCTACMMWCTSRRRYRWWKGGCCAGGCGAAGAACSGGCAGGTYASGCCCMTGSCWYATYKGGGRGRTRGCTCSACGCCTTACAGGACGTCCACAGCTCGCCYTTWAWGCGATCCCCTGASRYSRCCTTCRACCGTGATCCGGCTGGAACGCGGCTGCCGGYCRRSGTGSARYGTCTTCCGGACGGTGGCGCTSRTGTGGCCYARYGSRCCGCGCGAGTGACACTGYCCMSTGAGACCGGGCRTWCT
>s7379
ATCGGATTTCAGTTACGACTTGTTGAATAATWGCCGGCCCCACTGCCGCGCGCGGGYCCTRGSTAYTSGCTCAGCAYRARCCGGTGACATCCGTTCCCGTCACCCYTCCCCCCCTAGCCTCRRTCRCCCACACCTAGGCTGCGTGGGGTAASGGACGACCGACATRTGGTRAGRRGGATCTGCAACGCGACSCAGGMMGAGGGMAGGGCACWGGCGGCATATCAGGCGTAACGWCGAGKCGCTCGCGAGGAGACGAGAAACTGAGATTCAAGTGYGTAACACCACGCACGCCACGCGGCACTCCRRCKCGTGAGGCCCTCGYYTCGGKYTGCMYRCGGGTGGCGCYGSCGGTAYAATCCTCACCCAGGGYCKACCGTTGCCCCGGCCYGGGRGMTCCMAGTCTTAKMKRTTCGYCCTCCGTTTGGCGGTTGGCCAGTCCTRAGGAGKGCTTGGCACAGTGCGCCGTGGGCGCSYGGGCGAGAGGGCTYGTGCACCACTCAATTTGGCACRGTCSCGATAWAGTAGGYWTAAAGGYTGGTTRATGCACGSSSAAGAAAAYAGCACACTAACYCMYGGCCASYCGTGGGCACACAYCGWTGCGCACCACCCACAACTTGGTTGGCWAATGGGGKACCTACCCCGGCCACAGGGCCTACCGGYGRCCRATCCACGTGTAAATCCTCCCTCTTTGACTCGGAGCCGGGGTCGCGGGGGGTTCGGCGKAATCRRWRRTGTGGCGKGGACGAYCKCACCGTCAGATAGGCAGAGGGGTGCCGCCACCCTGCRTCCTCCTTCCCCCCCCAGCGGCTGCAGACGGGCTYTYYYCAACTCCAGCAAGAACGGCWGTSGCCGCKGGCCCTCTGKTCGAAAGRATCTGTCGAGGGAGSGATGAGCYCGGGATAYCATGCTCACGGCAKGGCGTAGTTATAACCAWACTGGGGACCYCATGGTTAYTGCCARATCAGGMRSSSCGGGAAGCGGGACAAGGATTGATCGATTYACGACGCGAGYYRAAGACGCTGCATAAAGTTCCCGTTAATAGCCCGGATAAACTAGGYAACCGACTCAGCGTAATRARATGCMTCGTWTAAGGTCTCTTCCGGCACAGCTAGCTRGATCCCATCTTTGCTCSGGGCCGCGCCTCACCCYGTCMCAGGGTATAACGCGCTGACCTTCATCCTCTGGCTGGTCYTGRGGCYATTCCAGCCGAAMGATTCCCAGGCGCCTGACGACCCTCGAGACAGCTGTCACGCTTAGAGCRCGGCCCCGTCACGGTCCACAGCGGGCCCCGCGTGMACCASCGWCCCACCTGTYACCGGCCRAGCCTCGTGGGAGCGAWCARGCCTCYATCTGGCATGCCCGTCYRSCTGGRGGGCCGGTTWRGGCYGGACGCGTTCGTCYYACTCCAACAGAKTTGCTGCACCCCCGCCTACCGCCGGRMYGACARTGGCGAACTTCTTTTCCCCGGCTGRWATAGTTCYAATACTTAGTAGTCCCACAGCGTRCATCTTCTCACGCCWTGGTTTACATTCTGCTTGTGTGGCGCAGATCCCCACTTGGCTCAWCAYYCAATACYCCRCGCCGYCYTGTGATGAGASTRCWARCATSCRWCCCATGCTAGCGTGGAKCTTCGAAGGCCGACGCKCCTCACGAGCCCGGCTGTAGAGGGCGCGCCGTAGAAGTGGGGGTCTCTTCCCCACAGCAGGAGGTCCCGYCACCRACCATCCCATCATGATCGTTTCCGTGATCTGCGGACGYCGCGAGGGCGGGYYGYGGTCCCGCGCRMYTCTTGCTGGAAGCAGTMYRYCGCSYGYAATGCWGYYTTGTCGGYCGGGCGTGCGAGCTCAAGGGTCGACAGGATTCGTACGCCCGCGGGGTCTCCTACACTAWGGCCCATCAGGACCAYTCTGCGGTGTGCAGAGCGCGCTYCTCCACTCGCGGCCACMCCCCGYWCCRCRSGAGGAARCARRGCGCGGGACTGCGSGTCGAAGGACAKGCGGGCCTARTCTGCCGYGCCTTACAGGGAAACAWGCTTKKAGGTAGCCYCTACGYCACTMCAGCCCGACTYGGCWGCACCCKTGCTCCGGCCAGCCGCCCCGGCCGCCCCRTCAGGGGATGGGCGATCGCGGYGTCACCCCGGGTCTTACWAGTCCTCTGACSYYGATGTAYTAGGTAGATCCCAAGGGATKTTATCTTYACGYGAGSGACTGACGCTCAGGTTCCAAGGGTAGCGAACGTAGTCATGAGTGGGCTTRRRGGTAATGCGGGAGACGGAGGGCGGTTTCCCCGCAGCATCAACACTAGGACGGGCGTTAGGCTTTCTATGCYCRSAATTMGCCGACCCGTGCCTAGGCCAACAGGYRTCCTGTCCAACAGTGAGCGTGCTGGGGGWGCRSYRRGATGTCTSCMYCCAACGCAGGCGCCCTCTCCCCAGCCAGCCGGTATAYCTAAATACCGCGCSCGCTATMARGTYCACACGSAGGGTCGACAGGCCCGTARYGTGCCCTCCGGCGYYAAGCRCMCGTGCCTMRGGGGKCCCTGGCRAGCCTGAACGAGGGAACGCKCTCTAGGTCGCGAGGGCGAMGCCCWACAAYTACCGCGCTCGGCCGGTAGGCGMGMMRYYMCYTRAKCRCACGCACTGGGTGCACCAAGGCGTCCCGTGGAACAKGAGGCGACGCAGGRGAGCSTCRTGGCTCYRCCGSGCGCTCCCTCTCTTCGGCGAAGGGCTTCAYTSGYGCACAAGCGAGAGCTAACCAATGTACACCTCGCGGAGACRGACTCCCGGGGAGTCGTCGTTATYGTAGGGYCSAKRCCATCCSATCAGGTGCMTGGGTSGYGGGAAACWCGAACGTGTTGAWAACGCCCGGTGMKCCGGCATGGGCCGAACGATGGGCCACCGCKGCTGTAGACYCCGTCGRGCCCATCCTGTCAACTGGGTGACCATCCTGCTCAGCCCCGGGGCAGTAGCCGTCCCGGGCAGACKGAGRGYCCAGATTAGCTAMCGCGATATCCTGGCGTGCAGAGACRYCAAGTCCGACTGCGGGAGGGCCCATGGCAAATCGGAGCCACGAGAARCGAAGCACCCYTCMCWGCAAGRTGCTRKCCCCTTCGACCCCRTGTAAGCGAGAGATCGCCACACGGCGCTGCAMYCGCGGGCGGGGGCCTGACRACAACTGGGATCTGCCACYYTRGGCGTGTAGGTAGGGCGGCAGCGGAYGTGCGACTCGGCAATAYCCCRCTTACCAGTTCGCTGCAACGGTCAGCGRKGACCAAGCRACYTACTGCCAACGCAACTAGCAACAGTAGAATSYCYGCCAATGTCCCTTCGAGRCACCTTSTGCGAGAGCTTGCCATAGGCCCCYYCCRGTRGCYGYRCGGACCGGTCTTTCTYYTGGCGAATGGCCGACATCGCAATATTACTGGGGGCGAGCTAATACSGCGSACCACCGCGCTTCTGGCTSGCGTGGGGAGGCTGCTGYGTAAGGATCCACCGGCTCTTTTCCAGCTCYTCCGCCAACTGTATATTYCCTGCCCCGRCGCGGTCTTCRGCGTCCCYGCGCAGAATGGCGCAGGAYGTARGRCCACTTGGGGYCTGTGGTCGGGCCTCCCYCTTCSACMTTAGTATACGGTAGYYRYMCTGGGAAATCTCGCGACTCATTTCGTCGRRCARGGTCGCYGTCTCGYGAYTCTGATTGRGTCCGCGTTRGCGCGACGCYAGGGGCKACACCGAACGGTGCGGYTGCAGCRCYASRGGTGMRGAGATCCYTGRTGGCTTTTTGCCCTGCTGCCGAACCCCTGAYTGAGKGGTTTSRRACSGCGCACTACTCGGRTATGAGGYGTGAGGMTTGCAAGGCTGACATCCGGCTGAGGGYTGCCTCAACCTCTGTATAAAGCCTACCAAAGRCCGCTCAAGGACGCGYRCTTAGTAGTGRCCAGGATTGGGAGAATARGCGGTACGYACTATATCYYGGGCGGGCCATGGAGGGCGAGGTAGCCCRCRRCSAGRCAACTCTGGCTTTCYYGTCTGAGCACACTAAATGYYGRGGGKYGCGGTGTTCTGAGAGGGCCTCCAGAGCGGGCCCCAGCAGAGCCAGCCCGACCACTGCCGGGGTGAACGAGGCTGYTATAGMKGCCCTYRYTTRAGCGGGCGTCCGATGTCACYGCATCGGGTCGATGMSTCTCGGYCCSTCTGGCGGGGTGCCGTTGAGCCRTCCGAACTATGGCCAGGRCCCTCCTTTCCACCTGGYTGTCCCYRCCGATCACKAACGGAMSCAGGYCGTGAACAAGCCTTCGCCCAGCGGCGGGCGGGAGTGCCCGCGGGCACTCTGGGGWTGCACGGSCRCAGACCTTGGATTTGCGGSCCGAGCAGAGAGGGCCTACGAAAGMCCGGTCTCYMYYCKSGCGTTGTAGRGAMYCSGAAGGACACTTGAAGTYCGTAACTCGTACGCCCGTATTGGGATTKKYCAGCTAAAGGACGAGTAATASMGTTCCGTRATCTGCAGTRTCAGAGGCGTGCTTCGCAGGAAAGCGGTAACGACTGCRGYGCTSGYCGTGGGGCCAGCTACYACYATCTGRCGTGGCCCCGCTYGTRGGCCTGGGGTATGCGCGGGAGGTGCAGGACGCCGCGGCSYRMYTCCCGGGAGGTAGTACCAAACACAATCATCTCTACATTGGWYGAGAAAWAGCCCGCACGGGYGGGCGGMAACRKATACAYRRRSGCGTARTGAAMCGGRRGSRCTTGGAAATCCATCTGTSRCGGGTCTCGYRGCCRYRRMTCRCTGGATATKSRWSSSSCSMSSYYSSACGGKTGCTRARCAYGAGCGGMGYGTGCAYWCACCCACCGYSATSYGCYCACGACCGCTCCCCATGGCGAGCTGGTTGTTGTATGCAAGACTCATAAGCTSCYTCACTTGTAGCTCGKGCRRGATWCCAGAKSKGRAAAYYGCGGTGAGCCAYGCGGCGGAYCTTACCCGTRCRATTGGGYYCCKTCTAACTGGGTAATCCGACGRTGAMCYACCGCTAACGCCCGWYYGCGRYRCAGGCTGTCAGACGATGTGRGYTGMSYCGGGYCCAGRRAATCAATGGGTGGCCGGGGAAATTGGACSRWCRCTGGTCGAGCGGCAACTCYGGRCTCCAGWAAGYGGTCAGCGTCTGGCAACCCGKGTGCGGGSGCCTAGACCGTACCACGYARGCGGTACGGYGATCCACCGGTAACGGGMRGAAGGGTCGGCCGGCGGTCGCYGGCCCAGATGYGGRRYGCCGATGGGGCGCTTGTACTGYGTTAGGGAACCGATGACRTTCCGGTGWATTATCGCGGCCGGCCCACMCGCAGGACCAWGSGCGCCGTGCGYAYAGGCCGACCRAGGGTCTMCGCACGGCGGGCCGCGCTGGAATGGYTAGCAAACGTGCGSMKYSKSKRTCGGCTCGACGAGYGAAGKYYCAYAGCTTGCGGCCCAAYAAGTCGAGGGTGRGACGATGGTGACTGCGTTCRAATAAGGCTGSYYMCTRCCTGGGCGTGGTCTGGATTCCGCTCCGGGATGGTATTAGCGTATGCGARGGCYAACGRGGCGCTCAGGAACTCCYCSKATGCCRCYRCACAGCCACGGCAGGACCCGTGGACGCAGAACACTAATGGCATTACCATGCRCGRATCTAGCGGGACAGTGRAAASGTCTYGYGCYCTTCGGTACAGGTCACCCGCCAAGCAGACGAGCTGGGCTGCGTCTCCGGCGTCCTGGYGGRGGGYAAAACCCCGCGTAGKTGCCCAGCCGCATARTCGCGCCCTAACTCCTGCCGACTTTCCCTCCCCTCTGMCAATGGCCGAGCGCGCATTGGACGCGCTCCTGACTCGCARGCGACTGCGCCATCCAGTACACTACGGGGGCCRRWMYGTASGGGCTACAAACATACGCCCCCGCGSCCAGTAYACMMACTSRRRYRWWKGSTCAGGCGAAGAACGTACGGACTACGCCACTGGCTYAGCGGGGGGAGGGCTCSRCGCTTTRSWRSWYKKTCGCAGCTTGCCYKTWAWGGTACCCCTTSGCRYSRACTTYAACCRAGAACCGGTGGGAACGCGGCCRMCARCCRRSKTGCGRCGTMTTCCGGCYGGCGAMRCTGGTGTGCCCYARYGSRCCGCATGARYRGCGCTGCCCCCCTAAACCGGGGGCTCT
>s7379r
ATCGGATTTCAGTTACGACTTGTTGAATAATWGCCGGCCCCACTGCCGCGCGCGGGYCCTRKSTAYTSGCTCAGCAYRAACCGGTGACATCCGTTCCCGTCACCCYTCCCCCCCTAGCCTCRRTCACCCAGACCTAGGCTGCGTGGGGTAASGGACGACCGACATGTGGTRAGRRGGATCTGCAACGCGACSCAGGMCGAGGGMAGGGCACWGGCGGCATATCAGGCGTAACGACGAGKCGCTCGCGAGGAGACGAGAAACTGAGATTCAAGTGYGTAACASYRSRCACGCCACGCGGCACTCCGACKCGTGAGGCCCTCGYYTCGGKYTGCMYRCGGGTGGCGCYGSCGGKAYAATCCTCACCCAGGGYCKACCGTTGCCCCGGCCYGGGRGMTCCMAGTCYTAKMKRTTCGYCCTCCGTTTGGCGGTTGGCCAGTCCTRAGSAGKRCTTGGCACAGTGCGCCGTGGGCKCSYGGGCGAGAGRGCTYGTGCACCACTCAATTTGGCACRGTCSCGATAWAKKAGGYWTAAAGGYTGGTTRATGCACGSSSAAGAAAAYAGCACACTAACYCMYGGCCASYCGTGGGCACACAYCGWTGCGCACCACCCACAACTTGKTTGGCTAATGGGGKACCTMCCCCGGCCACAGGGCCTACCGSYGRCCRATCCACGTGTAAATCCTCCCTCWTTGACTCGGASCCGGGGTCGCGGGGGGTTCGGCGTAATCAATAGTGTGGYSKGGACGAYCKCACCGTCAGATAGGCAGAGGGGYGCCGCCACCCTGCRTCCCMYTTCCCCCCCCAGCGGCTGCAGACGGGCTCTYYYCAACTCCAGCAAGAACGGCWGKSGCCGCKGGCCCTCTGKTCGAAAGRATCTGTCGAGGGAGSGATGAGCYCGGGATATCATGCTCACGGCATGGCGTAGTTATAACCAWACTGGGGACCYCATGGTYACTGCCAGATCAGGMRSSSCGGGAMGCGGGACAAGGATTGATCGATTYACGACGCGAGYYAAAGACGCTGCATAAAGTTCCCGTTAATAGCCCGGATAAACTAGGYRACCGACTCAGCGTAWTRARATGCCTCGYWTAAGGTCTCTTCCGGCACAGCTAGCTRGATCCCATCTTTGCTCGGGGCCGCGCCTCACYCYGTCMCAGGGTATAACGCGCTGACYTTCATCCTCTGGCTGGTCTTGRGGCTATTCCAGCCGAAMGATTCCCAGGCGCCTGACGACCCTCGAGACAGCTGTCACGCTTAGAGCRCGGCACCGTCACGGTCCACAGCCGGCCCMGCGTGMACYASCGWCCCACCTGTYACCGGCCRAGCCTCGTGGGAGCGATCARGCCTCYATCTGGCATGCCCGTCYRSCTGGRGGGCCGGTTWRGGCTGGACGCGTTCGTCYYACTCCAACAGAKTTGCTGCACCCCCGCCTACCGCCGGRMYGACARTGGCGAACTTCTTTTCCCCGGCTGRWATAGTTCYAATACTTAGTAGTCCCACAGCGTGSATCTTCYCACGCSWYGGTTTACATTCTGCTTGTGTGGCGCAGRTCCCCACTTGGCTCRWCAYYCAATACYCCRCGCCGYCYTGTGATGAGAGTRCWARCATSCRWCCCATGCTAGCGTGGAKCTTCGAAGGCCGACGCKCCTCACGAGCCCGGCTGTAGAGGGCGCGCCGTAGAAGTGGGGGTCTCTTCCCCACAGCAGGAGGTCCCGYCACCRACCATCCCATCATGATCGTWYYYRTKRYYTGCGGACGYCGCGAGGGCGGGYYGYGGTCCCGCGCRMYTCTTGCTGGAAGCAGTAYRYCGMSYGYAATGCWGYYTTGTCGGYCGGGCGTRCGAGCTCAAGGGTCGACAGGATTCGTACGCCCGCGGGGTCTCCTACACTAWGGCCCATCAGGACCAYTCTGCGGTGTGCAGAGCGCRCTYCTCCACTCGCGGCCACMCSCCGCWCCRMRSGGGGATRCARRGCGCGGGACTGCGSGTCGAAGGACAKGCGGGCCKARTCTGCCGYGCCTTACAGGGAAACAWGCTTKKAGGTAGCCCCTACGYCACTACAGCCCGACTYGGCWKCACCCKTRCYCCGGCCAGCCGCCCCGGCCGCCCCRCCAGGGGATGGGCGATCGCGGYGTCACCCCGGGTCTTACTAGTCCTCTGACGCCGAYRTAYTAGGTAGATCCCAAGGGACTTTATYWWYACGYGAGSGACTGACGCTCAGGTTCCAAGGGTAGCGAACGTAGTCATGAGTGGGCTTRRAGGTAATGCGGGAGACGGAGGGCGGTTTCCCCGCAGCATCAGCACTAGGACGGGCGTTMGGCTTTCTATGCYCRSAATTMGCCGACCCGTGCCTAGGCCAACAGGYRTSCTGTCCAACAGTGAGCGTGCTGGGGGWGCRSYRRGATGTCTSCMYCCAACGCAGGCGCYCTCTCCCCAGCCAGCCGGTATATCTWAATACCGCGCSCGCTATMARGTTCACACGSAGGGTCGACAGGCCCGTARYGTGCCCTCCGGCGYYAAGCRCMCGTGCCTMRGGGGKCCCTGGCRAGCCTGWACGAGGGAACGCKCTCTAGGTCGCSAGGGCGAMGCCCWACARYTACCGCGCTCGGCCGGTAGGCGMGMMRYYMCYTAAGCRCACGCACTGGGTGCACCAAGGCGTCCCGTGGARCAKGAGGCGACGCAGGRGAGCSTCRTGGCTCYRCCGSGCGMTCCCTCTCTTCGGCGAAGGGCTTCATTGGTGCACAAGCGAGAGCTAACCAATGTACACCTCGCGGMGACAGACTCCCGGGGAGTCGTCGTTATYGTAGGGYCSWKRCCATCCSATCAGGTGCMTGGGKSGYGGGAARYWCGAACGTGTTGAWAACGCCCGGTGMKCCGGCATGGGCCGAACGATGGGCCACCGCKGCTGTAGACCYCRYCGRGCCCATCCTGTCAACTGGGTGACCAGCCTGCTCAGCCCCRGGGCAGYAGCCGTCCCGGGCAGACTGAGRRYCCAGATTAGCTAMCGCGRTATCCTGGCGTGCAGAGACRYCAAGTCCGACYGCGGGAGGGCCCRTGGCAAATCGGAGCCACGAGAARCGAAGCACCCYTCMCTGCAAGRTGCTRGCCCCTTCGRMYCCRTGTAAGCGAGAGATCGCCACACGGCGCTGCAMYCGCGGGCGGGGGCCTGACRRCAACTGGGATCTGCCACYYTRGRCGTGTAGGTAGGGCGGCAGCGGACGTGCGACTCGGCAATAYCCCACTTAYCAGTTCGCTKYRACGRYCAGCGRKGACCAAGCGASYTACTGCCAACGCAACTAGCAACAGTAGAATSYCYGCCAATGTCCCTTCGAGACACCTTSTGCGAGRGCTTGCCATAGGCCCCTTCCRGTRGCTGYRCGGACCGGTYYTTCTYYTGGCGAATGGCCGACATCGCAATATTACTGGGGGCGAGCTAATACSGCGSACCACCGCGCTTCTGGCTSGCGTGGGGAGGCTGCTGYGTAAGGATCCACCGGCTCTTTTCMAGCTCYTCCGMCAACTGTATATTYCCTGCCCCGRCGCGGTCTTCRGCGTCCCCGCGCAGAATGGCGCAGGAYGTWGGRCCACTTGGGGYCTGTGGTCGGGCCTCCCYCTTCSACMTTAGTATACGGTAGYYRYMCTGGGAAATCTCGCGACTCATTTCGTCGRRCARGGTCGCYGTCTCGYGAYTSTGATTGRGTCCGCGTTGGCGCGACGCYAGGGGCKACACCGAACGGTGCGGYTGCAGCACTACGGGTGMRGAGATCCYTGRKGGCTTTTTGCCCTGCTGCCGAACCCCTGAYTGAGGGGTTWSRRACSGCGCACTACTCGGRYRTGAGGYGTGAGGMTTGCAAGGCTGACATCCGGCTGAGGGYTGCCTCAACCTCTGTATAAAGCCTACCAAAGRCCGCTCAAGGACGCGYRYTTAGTAGKGRCCMGGATTGGGAGAATARGCGGTACGYACTATATCYYGGGCGGGCYRTGGAGGGCGAGGTAKYCCRCRRCSAGRCAACTCTGGCTTTCYYRTCTGAGCACACTAAATGYYGRGGGKYGCGGTGTTCTGRGAGGGCCTCCAGAGCGGGCCCCAGCAGAGCCAGCCCGACCACTGCCGGGGTGAACGAGGCTGYTATAGMKGCCCTYRYTTRAGCGGRCGTCCGATGTCACTGCATCGGGTCGATGMSTCTCGGYCCSTCTGGCGGGGTGCCGTTGAGCCRTCCGAACTATGGCCAGRRCCCTCCTTTCCACCTGGYTGTCCCYRCCGATCACKAACGGAMSCAGGCCGTGAACAAGCCTTCGCCCAGCGGCGGGCGGGAGTGCCCGCGGGCACTCTGGGGWTGCACGGSCRCRGACCTTGGATTTGCGGGCCGAGCAGAGAGGGCCTACGRAAGMCCGGTCTCYMYYCKSGYGTTGTAGRGAMYCGGAAGGACACTTGAAGTTCGTAACTCGTACGCCCGTATTGGGATTKKYCAGCTAAAGGACGAGTAATASMKWWCCGTRATCTGCAGTRKCAGAGGCGTGCTTCGCAGGAAAGCGGTAACGACTGCRGYGYTSGYCGTGGGGCCAGCTACYACCATCTGRCGTGSCCCCGCTYGTRGGCCTGGGGTATGCGCGGGAGGTGCAGGACGMYGCRGCSYRMYYCCCRRRRRGTAGTACCAAACACAATCATCTCTACATTGGWYGAGAAAWAGCCCGCRCGGGYGGGCGGMAACRKATACAYRRRSGMSCCGTGAACCGGRRGCRCTTGGAAATCCATCYGTSRCGGGTCTCGYRGCCRYRRMTCRCTGGATATKSRWSSSSCSMSSYYSSACGRKTGCTRARCAYGAGCGGMGYGTGCAYWCACCCACCGYSATSYGYYCRCGACCGCTCCCCATGGCGAGCTGGTTGTTGTATGCAAGACTCATAAGCTSCYTCACTTGTAGCTCGKGCRRGATWCCAGAKSKGRCCAYYGCGGTGAGCCAYGCGGCGGAYCTTACCCGTGCRATTGGGYYCCTTCTAACTGGGTAATCCGACGRTGAMCYMCCGCTAACGCCCGWYTGCGATRCAGGCTGTCAGACGAYGTRRGYTGMSCCGGGYCCAGRRAAYCAATGGGTGGCCGGGGAAATTGGACSRWCRCTGGTCGAGCGGCAACTCYGGRCTCCAGWARGTGGTCAGCGTCTGGCAACCCGTGTGCGGGSGCCTAGACCGTACCACGYARGCRGTACGGYGATCCACCGGTAACGGGMRGAAGGGTCGGCCGGCGGTCGCYGGCCCAGATGYGGRRYGCCGATGGGGCGCTTGTACTGCGTTAGGGAACCGATGACRTTCCGGTGWATYATCGCKGCCGGCCCRCMCGCAGGACCAWASGCGCCGTGCGYAYAGGCCGACCRAGGGTCTMCGCACGGCGGGCCGCGCTGGAATGGYTAGCAAACGTGYGGCTTGTCTGTCGGCTCGACGAGYGAAGKYYCAYAGCTTGCGGSCCAACRARTCGAGGGTGRGMCSAWGGTGACTGCGTTCRAATAAGGCTGSYYMCTRCCTGGGCGTGGTCTGGATTCCGCTCCGGGATGGTATTAGCGTATGCGARGGCYAACGGGGCGCTCAGGAACTCCYCSKATGCCRCYRCAMAGCCCCGGCAGGACCCGTGGACGCAGAACACTAATGGCATTACCATGCRCGRATCTAGCGGGACAGTGRAAACGTCTYGYGCYCTTCGGTACAGGTCACCCGCCAAGCAGACGAGCTGGGCTGCGTCTCCGGCGTCCTGGCGGRSGGYAAAACCCCGCGTAGKTGCCCAGCCGCATARTCGCGCCCKAACTCCTGCCGAYTTTCCCTCCCCTCTGMCAATGGCCGAGCGCGCATTGGRCGCGCTCCTGACTCGCARGCGACTGCGCCATCCAGTACACTASRRGGGCCRRWMYGTASGGGCTACAAACATACGCCCCCGCGSCCAGTAYACMMACTGAGACGTTTSSTCAGGCGAAGAACGTACGGACTACGCCACTGGCTYAKYKGGGGGAGGGCTCSRCGCTTTRSWRSWYKKTCGCAGCTYRCCYKTWAWGGTACCCCTTSGCRYSGCCTTYAACCRTGAACCGGTGGGAACGCGGCCRMCAACCRRSKKRCGRCSYMTTCCGGCYGGCGAMRCTGGTSTGCCCYWRYGSRCCGCATGARYGGCGCTGCCCCCCTAAACCGGGGGCTCT
>s9503
ATCGGATTTCAGTTACGACTTGTTGAATAATWGCCGGCCCCACTGCCGCGCGCGGGYCCTRKSTAYTSGCTCAGCAYAAGCCGGTGACATCCGTTCCCGTCACCCYTCCCCYCCTRSSCTCRRTCRCCCASACCTAGGCTGCGTGGGGTAACGGACGACCGACATGTGGTRAGAGGGATCTGCAACGCGACGCAGGCCGAGGGAAGGGCACAGGCGGCATATCAGGCGTAACGACGAGKCGCTCSCGAGGAGACGAGAAACTGAGATTCAAGTGCGTAACASYRSRCACGCCACGCGGCACTCCGACTCGTGAGRYCCTCGYYTCGGKYTGCMYRCGGGTGGCGCCGSCGGTACAATCCTCACCCAGGGTCKACCGYTGCYCCGGCCCGGGRGCYCCMAGTCTYRKMKRTTCGYCCTCCGTTTGGCGGTTGGCCAGTCCTRAGGAGKGCTTGGCACAGTGCGCCGYGGGCKCSYGGGCRAGAGGGCTTGWGCACYACTCAATTTGGCACRGTCSCGATAWAGTAGGYWTAAAGGYTGGTTRATGYACGSSSAAGAAAAYAGCACACTAACCCACGGCCASYCGTGGGCACACATCGTTGCGCACCACCCACAACTTGKTTGGCWAATGGGGKACCTACCCCGGCCACAGGGCCTACCGSTGGCCGAYCCACGTGTAAATCCTCCCTCWKYGACTSGGAGCCGGGGTCGCGGGGGGTTCGGCGTAATCRRWRGTGTGGCGKGGACGAYCKCACCGTCAGATAGGCAGAGGGGTGCCGCCACCCTGCRTCCYCYTTCCCCCCCCAGCGGCTGCAGACGGGCTCTTCTCAACTCCAGCAAGAACGGCWGTSGCCGCKGGCCCTCTGGTCGAAAGRATCTGTCGAGGGAGSGAWKAGCCCGGKMYACMAYGCTCRCGRCAKGGCGTAGYTATAACCATACTGGRGACCYCATGGTYAYTGCCAGATCAKGMRSSSCGGGACGCGGGACAAGGATTGATCGATTTACGMCGCGAGYYAAAGACGCTGCATAAAGTTCCCGTTARYRGCCCGGATAAACTAGGYRACCGACTCAGCGTAATGAAATGCCTCGYTTAAGGTCTCTTCCRGCACAGSTAGCTGGATCCCATCTTTGCTCGGGGCCGCGCCTCACTCTGTCACWGGGTATAACRCGCTGACCTTCATCCTCTGGMTGGYCYTGAGGCTATTCCAGCCGAAMGATTCCCAGGCGCCTGRYGAYCCYCGAGACAGCTGTCACGCTTAGAGCACGGMACCGTCACGGWCCACAGCSGGCCCAGCGTGMACCAGCGACCCACCTGTYACCGGCCRAGCCTCGTGGGAGCGATYARGCCTCYATCTGGCATGCCCGTCYGSCTGGRGGGCCGGTTTAGGCYGGACGCGTTCGTCYYACTCCWACAGAKTTGCYGCACCCCCGCCTACCGCCGGGCTGACAGTGGCGAACTTCTTTTSCCCGGCTGRWRTAGTTCTAATACTTAGTAGTCCCACAGCGYGCATYTTCTCACGCGATGGTTTACATTCTGCTTGTGTGGCGCAGGTCCCCMCTTGGCTCRWCAYYCAATACYCCRCGCSGCCTTGTGAKGAGAGKRCTAGCAKSCRWYCCATGCTAGCGTGGATCTTCGAAGGCCGACGCKCCTCACGAGCCCGGCTGTAGAGGGCGCGCCGTAGAAGTGRGGGTCTCTTCCCCACAGCAGGAGGTCCCGYCACCRACCMWCCCATCATGWTCGTWYYYRTKRYYTGCGGACGCCGCGAGGGCGGGCCGTGGYCCCGCGCRMYWCTKGCTGGAAGCAGTMYRYCGMSYGYAATGCWGYCTTGTCGGCCGGGCGTGCGMGCTCARGGGTCGACAGGATTCGTACGCCCGCGGGGTCTCCTACACTAWGGCCCATCAGGACCAYTCTGCGGTGTGCAGAGCGCRCTYCTCCACTCGCGGCCACMCSCCGTAYCGCAGGGGGAWRCARRGCGCGGGACTGCRGGTCGAAGGACATGCRRGCCKARTCTGCCGYGCCTTACAGGGAAACAAGCYTGGRGGTAGCCCCTACGYCACTMCAGCCCGACTYGGCWKYACCCKTRCYCCGGCCAGCCGCCCCGGCCGSCYCRCCAGGGGATGGGCGATCGCGGYGTCACCCCGGGTCTTACTAGTCCTCTGACSYYGATGTAYTAGGTAGATCCCAAGGGATGKTATYAATACGYGAGSGACTGACRCTCAGGTTCCAAGGGTAGCGAACGTAGTCATGAGTGGGCTTRRAGGTAATGCGGGAGACGGAGGGCGGTTTCCCCGCAGCATCAACACTAGGACGGGCRTTAGGCTTTCTATGCCCRCAATTMGCCGACCCGTGCCTAGGCCRRSAGGYATSCTGTCCAACAGTGAGCGTGCTGGGGGWGCRSYGAGATGYCTGCCTCCAACGCAGGCGCCMWCTCCCCAGCCAGCCGGTATATCTAAATACYGCSCSCGCTATCARGTYCACACGSAGGGTCGACAGGCCCGTAGCGTGCCCTCCKGCGTTAARCRCMCGTGYCTARGGGGGCCCWSGCGAGCCTGWACGAGGGAACGCKCTCTAGGTCGYSAGGGCGAMGCCCWACARTTACCGCGCTCGGCCGGTAGGCGMSCAGTCCCYKRRKCRCACGCACTGGGTGCACCAAGGCGTCCCGTGGAACATGAGGCGACGCAGGAGAGCSTCRTGGCTCYRYCGSGCGMTCMCTCTCTTCGGYGAAGGGCTTCATTGGTGCASAAGCGAGAGCTAACCAATGTACACCTCGCGGMGACRGACKSCCGGRGAGTCRTCGTTATCGTAGGGCCGWTGCCATCCSATCAGGTRCMTGGGGSGCGGGAARYTCGAACGKGTTGMWAACGCCYGGTGMKCCGGCATGGGCCGAACGATGGGCCACCGCTGCTGTAGACCYCACCGRGCCCATCCTGTCAACTGRGWGACCRTCCTGCTCAGCCCCAGGSCAGCAGCCGTCCCGGSYRGACKGAGRRYCCAGATTAGCTAACGCGRTATCCYGGCGTGCRGAGACGTCAAGTCCGASTGCGGGMRSGCCCATGGCAAATCGGAGCCACGAGAAGCGAAGCACCCTTCMCTGCAAGRTGCTRKCCCCTTCGRMYCCRTGTARGCGAGAGATCGCCRCACGGCGCTGCAMCCGCGGGCGGGGGCCTGACAGCAACTGGGATCTRCCACTCTAGRCGTGTAGGTAGGGCGRCRGCGGATGTGCGAYTCGRYAATAYCCCRCTTAYCAGTTCGCTGCAACGACCAGCGRKGACCAAGCGASCTACTGCCAACGCAACTARCRACWKYRGRATSYCYGCYAATGTCCCTTCGAGRCACCTTGTTCGAGGGCTTGCCATAGGCCCCYTCCRGTRGCTGYGCGGAYCGGTCTTTCTCCTGGCGAATGGCCGACATCGCAATATTAYTGGGGGCGAGCTAATAYCSCGSACCACCGCSCTTCTGGCYSGCGTGGGGAGGCKGCTGTGTAAGGATCCRCCGGCTCTTTTCMAGCTCTTCCGACAACTGTATATTCCCTGCCCCGACGCGRKCTTCGGCGTCCCTGMGCAGAGTGGCSCAGGAYGTWRGRCCACTTGGGGYCTGTGGTCGGGCCTCCCCCTTCSACMTTAGTATACGGTAGYYAYCCTGGGAMAYCTCGCGACTCRTTTCAYCGRRCARGGTCGCCGTCTCGYGACTSTGATTGRGTCCGCGTTRRCGCGACGCTAGGGGCGACACCGWACGGTGCGGYTRCAGCRCYASRGGTGCRGAGATCCCTGRKGGCTTTYYGCCCTGCTGCCGAWCCCCTGAYTSWGGSRYTWSRRACCGCGCACTACTCGGGCGTGMGRYGTGAGGCTTKCAAGGCTSRCRYCYGRCYGRGRGYTGCCTCRRCCTCTGTATAAAGCCYRCCARAGRCCGCTCAAGGACGCGCGYTTAGTAGTGACCMGGATTGGGWGWMWAGGCGGTACGCACTATATCYYGGGCGGGCTGTGGAGGGCGAGGTAKYCCGCAGCCRGAYRWCYCTGGCTTTCYYRTCTGAGCACACTAAATGTCGGGGGKYGCGGTGTTCTGRGAGGGCCTCCWRAGYGGGCCCYRGCAGAGCCAGCCCGACCACTGCCGGGGTGAACGAGGCTGTTRKMGMKRCCCTCGCTTGAGCGGRCGTCCKATGTCACTGCATCGGGTCGATGMCTCTYGGCCCGTCTGGCGGGGYGYCGTTGAGCCRTCCGAWYTATGGCCAGAACCCTCCTTTCCACCTGGTTGTCCCTACCGATCACKAACGGAMSCARGCCGYGAMSAAGCCTTCGCCCAGCGGCGGGCGGGAGTGCCCGCGGGCACTCTGGGGWTGCACGGSCRCGGACCTTGGATTTGCGRSCCKRGCRGAGAGGGCCTACGAAAGMCCGGTCTCCCCTCTCGCGTTGTAGGGAMYCGGRAGGACACTTGWAGTCCGTAACTCGTACGCCCGTATTGGGATTKKYCAGCTAAAGGACGAGKAATASMKWWCCGTAATCTGCAGTAGCAGAGGCGTGCTYYGCAGGRAAGCGGTAACGACTGCRGYGYTSGYCGTKGGGCCAGCTACYACYATCTGRCGTGSCCCCGCTYGTAGGCCTGGGGTATGCRYSGGAGGTGCRGGACGCCRCGGCSYRMYYCCCGGGAGGTAGTACCWAACACAATCATMYCTACATTGGATGRRRMMWWGCCCGCRCGGGTGGGCSGMAACRKATACAYRRRSGCCYMRYSWAMMGGRGGSRCTTGGAAATCCATCTGTGACGGRYCTCGYRGCCRYRRCTCRCTGGATATKCRWSSSSCSMSSYYSSACGGKTGCTRARCAYGAGCGGMGYGTGCCYWCACYYACCGYSATGCGTTCACGACCGCTCCCCATGGCGAGCTGGTTGTTGTATGCAAGACTCATAAGCTGCTTCACTTGTAGCTCGGGCRRGATWCCAGAKSTGGCCACTGCGRTRRGCCACGCGGCGGAYCTTACCCGYRCRATTGGGTTCCKTCTAACTGGGTAATCCSACGRTGAMCYMCCGCTAACGCCSGWYTGCGGCGCAGGCTGTCAGACGATGTAAGCTGCGTCGGGCCCAGRRAATCAATGGGTGGCYGGGGAAATYGGACGAWCRCTGKYCGAGCGGCAACTCCKGACTCCAGWWAGTGGTCAGCGTCTGGCAACCCGTGTGCGGGGGCCTAGACCGTACCACGTAGGCGGTACGRYGATCCACCGGTAACGGGCGGAARGGTCGGCCGGCGGTCGCYGGYYCAGATGCGGGGCGCCGATGGGGCGCTTGTACTGCGTTAGGGAACCGATGACRTTCCGGTGWATTATCGCGGMCKGCCCRCMCGCAGGAYYWAAGGCGCCGTSCRYWCRGGCCGACCGAGGGTCTACGCACGGCGGGCYGCGCTGGRRTGGCTAGCAAACGTGYGGCTTGTCTGTCGGCTCGACGAGYGAAGTCTCAYAGCTTGCRGCCCAACAARTCGRSGGWKRGACGAWGGTGRSTGCGYTCRAATAAGGCTGSYYMCTGCCTGGGCGTGSTCTGGATTCCGCTCCGGGATGGTATTAGCGTATGCGAAGGCYAACGGGGCGCTCAGKAACTYCYCGGATGCCRCCRCAMAGCCCCGRCAGGACCCGYGGACGCAGAACACTMRTGGCAKWACCATGCACGRATCTAGCGGGACAGTGAAAAGGTCTCGCGCYCTTCGGTACAGGTCACCCGCCAAGCAGACGAGYTGGGCTGCGTCTCCGGCGTMCTGGTGGACGSYRAAACCCCGCGTAGGTGYCCAGCCGCATARTCGCGCCCTAAYTCCYKYSSRYWYTCCCTCCCCTCTGMCAATGGYCGARCGCGCATTGGGCGCACTCCTGACTCGCAAGCRACTGCGCCATCCAGTACACTASRRGGGCCGRWMYGTACGGGCTACAAACATACGYCCCCGCGSCCAGTAYACMCACTSRRRYRWWKSCTCAGGCGAAGAACGTACGGACTACGCCACTGGCTYRKCGGGGGGAGGGCTCSRCGCTTTRSWRSWYKKTCGCAGCTYRCCYKTWWWGGTACCCCTTSGCRYSRMCTTYAWCCRAGAACCGGTGGGAACGCGGCCAACRRCCRRSKKRCGRCGTCTTCCGGCYGGCGAMRCTGGTCTGCCSYARYGSRCCGCATGARYGGCGCTGCCYCCCTAAACCRGGGGCTMT
>s9504
ATCGGATTTCAGTTACGACTTGTTGAATAATWGCCGGCCCCACTGCSGCGCGCGGGTCCTRGGTAYKSGCTCAGCACAARCCGGTGACATCCGTTCCCGTCACCCCTCCCCCCCTRCGCTCGATCGCCCASACCKAGSCTGCGTGGGGTAASGGACGACCGACATGTGGTGAGAGGGATMTGCAACGCGAYGCAGGCAGAGGGMAGGGCACAGGCGGCATATCAGGCGTAACGWCGAGKCGCTCSCGAGGAGMCGAGAAACTGAGATTCAAGTGYGTAACASYRSRCACGCCACGCGGCRCYCCGACTCGTGAGRYCCTCGYYTCGGTCYGCACACGGGTGGCGCCGCCGGTACARTCCTCAYCCAGGGTCGRCCGYTGCTCCGGCCCGGGGGCCCCCAGTCTCGKMKRTTCGYCCTCCGTTTGGCGGTTGGCCAGTCCTRAGGAGKGCTTGGCACAGTGCGCCGYGGGCKCSYGGGCGAGAGGGCTTGWGCACYACTCAATTTGGCACRRYCSCGATAWAKKAGGYWTAAAGGYTGGTTRATGCACGSSSAAGAAAACAGCACACTAACCCMYGRCCASYCSTGGGCACACAYCGWTGCGCACCACCCACAACTTGTTTGGCTAATGGGGKACCTMCCCCGGCCACAGGGCCTACCGGYGRCCRAYCCACGTGTAAATCCTCCCTCATYGACTSGGAGCCGGGGTCGCGGGGGGTTCGGCGKAATCRRWRRTGTGGCGTGGACGAYCGCACCGTCAGATAGGCAGAGGGGTGSCGCMACCCTGCATCCTCTTTCCSCCCCCAGCGGCTGCAGACGGGCTYTYCTCAACTCCAGCAAGAACGGCWGTSGCCGCTGGCCCTCTGGTCGAAAGGATCTGTCGAGGGAGCGATTAGCYCGGTATACAACGCTCGCGACAGGGCGTAGYTATAACCATACTGGRGRCCCCMTSGTCAYTGCCAGATCAGGCGGCGSGGGACGCGGGACAAGGATTGATCGATTCRCGACGCGAGCCAAAGACGCTGCATAAAGTTCCCGTTAGCRGCCCGGATAAACTAGGCGACCGRCTCAGCGTAATGAAATGCCTCGCTTAAGGTCTCTTCCRGCACAGCTAGCTGGATCCCATCTTCGCTCGGAGCCGCGCCTCACTCTGTCACWGGGTATAACGCGCTGACYTTCATCCTCTGGMYGGTCYTGRGGCTATTCCAGCCGAAMGATTCCCAGSSGCCYGACGACCCTCGAGACAGCTGTCACGCTTAGAGCRCGCCACCGTCACGGTCCACRGCCGGCCCMGCGTGAAMCAGCGACCCAGCTGYYACCGGCCGAGCCTCGTGGGAGCGMTCAGGCCTCCATCTGGCATGCCCGTCYGSCTGGRGGGCCGGTTWRGRCCGGACGCGTTCGTCYYACTCCWACAGAGTTGCCGGACCCCCGCCTACCGCCGGRMYGACAATGGCGAACTTCTTTTSCCCGGCTGRWATAGTTYYAATACTTAGTAGTCCCACAGCGYGCATTTTCTCACGCGATGGTTTACATTCTGCTTGTGTGGCGCAGGTCCCCCCTTGGCTCRTCACCCAATACCCCGCGCGGYCYTGTGATGAGASTGYWAACAKSCATCCCATGCTAGCGTGGMGCTTCGRMGGCCGACSCKYCTCACGAGCCCGGCTGTAGAGGGCGCGCCGTAGAAGTGRGGGTCTCTTCCCCACAGCAGGAGGTCCCGCCACCAACCMWCCCATCATGTTCGTWYYYRTKRYYTGCGGACGCCGCGAGGGCGGGYYGYGGYCCCGCGCRMYWCTGGCTGGAAGCAGTATGTCGCSYGYAATGCTGTYWTGTCGGCCGGGCGTGCGMGCTCARGGGTCGACAGGATTCGTACGCCCGCGGGGTYTCCTACACTAAGGCCCATCAGGACCACTCTGCGGTGTGCAGAGCGCACTCCTCCACTSGCGGCCACACSCSGYAYCGCAGGRGGAWRCARRGCGCGGGACTGCRGGTCGAAGGACATGCRRGCCTARTCTGCCGYGCCTTACAGGGAAACAWGCCTKKAGGTAGCCCCTACGYCACTMCAGCCCGACTYGGCAGYACCCTTGCTCCGACCGACAACTTCGGCCGCCYCRCCAGGGGATGAGCGACCGCGGCGTCACCCCGGGTCACATTAGACCTCTRACGCCGATGTAYTAGGTAGMTCYCAAGGGATGTTATTTTCACGYGRGGGACTGACGCTCAGGTTCCAAGGGTAGCGAACGTMGTCATGAGTGRGCTTRRAGGTAATGCGGGAGACGGAGGGCGGTTTCCCCGCAGCATCAACACWAGGACGGGCGTTAGGCTTTCTATRCYCGCAATTAGCCGACCCGTRCCTGCCCCGGGAGGCATGCTGTCCAACAGTGAGCGTGCTGGGGGWGCAGCGARATGCCTSCMTCCAACGCAGGCGCCMWCTCCCCAGCCASCCGSTATATCTAAATRCTGCCCSCGCTATMARGTYCACACRGAGGGTCGGCGACTCCGTAATAGGTCCTCCTGCSTTAAGCRCCCGTGTCTAGGGGGTGCCWSGCGAGCCTGTACGAGGGAACGCGCTCTAGGTCGTGAGGGCGAAGCCCAACARTTACCGCGCTCGGCCGGTAGGCGACCAGTCCCTKRRGCACACGCACTGGGTGCACCAAGGSGTCCCGTGGAACATGAGGCGACGCAGGAGAGCSTCGTGGCTCYGYCGCGCGATCMCTCTCTTCGGTGAAGGGCTTCATTGGTGCAGAAGCGAGAGCTAACCAATGTACACCYCGCGGMGACGGACKSCCGGRGAGTCRTCGTTATYGTAGGGYCSWKRCCATCCSATCAGGTGCMTGGGGGGCGGGAARYTCGAACGGGTTGCWAACGCCYGGTGCGCCGGCATGGGCCRAACGATGGGCCACCGCKGCTGTAGACCYCRYCGGGCCCATCCTGTCAACTGAGWGACCRKCCTGCTCAGCCCCRGGSCAGYAGCCGTCCCGGSYRGACTGAGGACCCAGATTAGCTAMCGCGRTATCCYGGCGTGCRGAGACGTCAAGTCCGACTGCGGGARSGCCCATGGCAAAYCGGAGCCACGAGAAGCGAAGCACCCTTCCCTGCAAGRTGCTRTCCCSTTCGGATCCRTGTAAGYGAGAGATCGCCRCACGGCGCTGCACCCGCGGGCGGGGGCCTGACAGCAACTGGGATCTGCCACCTTAGACGTGTAGGTAGGGCGRCRGCGGATGTGCGAYWCGGTAATATCCCGCTTATMACWTCGCTKCAACGACCASYKRTGASGAAGCGACCTACTGCCAASRCAACTAGCRACAGTAGAATCYCYGCYAAKGTCCCTTCGAGACACCTTSTKYGAGRGCTTGCCATAGGCCCCCTCCRGTGGCYGYGCGGATCGGTCTTTCTCCTGGCGAATGGCCGACATCGCAMTATTMCTGGGGGCGAGCTAATAYGGCGSACCACCGCCCTTCTGGCYGGCGTGGGGAGGCKGCTGYGTAAGGATCCRCCGGCTCTTTTCMAGCTCYTCCGMCAACTGTATATTYCCTGCCCCGRCGCGRTCTTCGGCGTCCCTGMGCAGAATGGCSCAGGAYGTTRGRCCACTTGGGGYCTGTGGTCGGKCCTCCCYCYYCSACATTAGTATACGGTAGYYAYCCTGGGAMAYCTTGCGACTCGTTTCRYCGAGCAAGGTCGCYGTCTCGYGACTCTGATTGRGTCCGCGTTRRCGCGACGCYAGGGGCGACACCGAACGGTGCGGTTRCAGCACTASGGGTGMRGAGATCCCTGGGGGCTTTYYGCCCTGCTGCCGAWCSCCTGRYTSWGGSRYAACGGACCGCGCACTACTCGGRCGTGCGRYGTGAGKCTTKCAAGGCTSRCRYCCRGCTGRRGGTTGCCTCAACCTCTGTATAAAGCCCGCCAGAGGCCGCTCAAGGACGCGCGCTTAGTAGTGACCCGGAYTGGGTGTCAAGGCGGTACGCACTATATCYCGGGCGGGCTGTGGAGGGCGAGGTAGCCCGCRRCSAGRYRWCYCTGGCTTTCYTGTCTGRGSACACTAAATKTCGRGGGGTGCGGTGTYCTGAGAGGGYCTCCTAAGCGGSCCCTAGCAGAGCCARCCCGACCACTGCYGGGGTGAACGAGGCTGYTATAGMKRMCCKYRYYYGAGCGGRCGTCCGATGTCACTGCATCGGGTCGATGACTCTCGGCCCGTCTGGCGGGGTGYCGTTGAGCCGTCCGAACTATGRCCAGGGCCCTCCTTTCCACCTGGYTGTCCCYRCCGAKCACKAACGGAAGCARGYCGYGAMSAAGCCTTCGCCCAGCGGCGGGCGGGAGTGCCCGCGGGCACTCTGGGGATGCACGGSCACRGACCTTGGATTTGCGRSCCKRGCRGAGAGGGCCTACGAAAGCCCGGTCTCYMYYCKSGCGTTGTAGGGACYCGGRAGGACACTTGAAGTYCGTAACTCGTWCGCCCGTATTGGGATTTTCCAGCTAAAGGACGAGGAATACCKWWCCGTAATCTGCAGTAGCAGAGGCRKRCTYYGCAGGAAARCGRYRRCGACTGCRGTGTTCGTCGTGGGGCCMGCTACYACYATCTGACGTGSCCCCGCTYGTAGGCCYGGGGTATGCRYCGGAGGTGCGGGACGCCRCGGCSYRMYYCCCGGGAGGTAGTACCWWACACAATCATMYCTACATTGGATGRRRMMTTGCCCGCRCGGGTGGGCCGCAACAGATACAYRRRSGCCYMAYSWACAGGRGGSRCTTGGAAATCCATCTGTGACGGACCTCGTGGCCGCGGCTCGCTGGATATKSGWSSSSCSMSSCCGGACGGGTGCTGAGCATGAGCGGAGCGTGCMTTCACCCACCGYSATCTGCCCACGACCGCTCCCCATGGCGAGCTGGTTGTTGTATGCAAGACTCATAARCTGYYTCACTTGTAGCTCGKGCRRGATWCCAGAKGTGGCCACTGCGGTGAGCCACGCGGCGGAYCTTACCCGTGCRATTGGGYYCCTTCTARCTGGGTAATCCSACGRTGAMCCCCCGCTAACGCCCGATTGCGGCGCAGGCTGTCAGACGRTGTAAGCTGCGTCGGGYCCAGRRAAYCAATGGGTGGCCGGGGAAATTGGACGRWCRCTGKTCGAGCGGCAACTCYGGGCTCCAGAAAGTGGTCAGCGTCTGGCAACCCGKGTSCGGKGTCCKAGACCGTACCCCGTAGGCGGTACGRYGATCCACCGGTAACGGGCGGAARGGTCGGCCGGCGGTCGCTGGCYCAGATGYGGRRYGCCGATGGGGCGCTTGTACTGCGTTAGGGAACCGATGACGTTCCGGTGWATTATCGCGGCCKGCCCRCACGCWGGATTAWAGGCGCCGTSCGYACRGGCCGACCGAGGGTCTACGCACGGCGGGCTGCGCTGGGGTGGCTAGCAAACGTGTGGCTTGTCTGTCGGCTCGACGAGTGAAGKYYCATAGCTTGCAGCCCAACRAATCGAGGGTGGGCCGATGGTGACTGCGTTCAAATAAAGCTGSYYMCTRCCTGGGCGYGSTCTGGATTCCGCTCCGGGATGGTATYAKCGTATRCGRAGGCCAACGGGGCGCTCAGKAASYCCYCGGATGCCACCGCAMAGCCCCGRCAGGACCCGTGGACGCAGAACACTMRTGGCATTACCATGCACGRATCTAGCGGGACAGTGRAAASGTCTCGCGCYCTTCGGTACAGGCCGCCCGCCAAGCAGACGAGCTGGGCYGCGTCTCCGGCGTMCTGGTGGACGGCAAAACCCCGCGTAGGTGYCCAGCCGCATARTCGCGCCCTAACTCCTGCCGATTTTCCCTCCCCTCTGMCAATGGCCGAGCGMGCATTGGRCGCGCTCCTGACTCGCAAGCRACTGCGCCATCCAGTACWCTASRRGGGCCGRWMYGTACGGGCTACAAACATACGCCCCCGCGCCCAGTAYACMMACTSRRRYRWWKGCTCAGGCGAAGAACGTACGGACTACGCCACTGGCTTRKCGGGGGGAGGGMTCSGCGCTTTRSWRSWYKKTGGCAGCTYRCCCGTWWWGGTACCCCTTCGCRYSRACTTYAWCCGAGAASCGGTGGGAACGCGGCCAACRRCCRRSKKRCGACGTCTTCCGGCCGGCGAMRCTGGTSTGCCSYWRTGSRCCGCATGARYRGCGCTGCCTCCCTAAACCGGGGGYTCT
>s9506
ATCGGATTTCAGTTACGACTTGTTGAATAATTGCCGGCCCCACTGCCGCGCGCGGGYCCTRKSTAYTSGCTCAGCAYRARCCGGTGACATCCGTTCCCGTCACCCYTCCCCCCCTAGCCTCRRTCRCCCASACCKAGGCTGCGTGGGGTAASGGACGACCGACATGTGGTRAGRRGGATCTGCAACGCGACSCAGGMCGAGGGMAGGGCACAGGCGGCATATCAGGCGTAACGWCGAGKCGCTCGCGAGGAGACGAGAAACTGAGATTCAAKTGYGTAACACYRSRCACGCCACGCGGCACTCCGACKCGTGAGGCCCTCGYYTCGGKYTGCMYRCGGGTGGCGCYGSCGGTAYAATCCTCACCCAGGGYCKACCGTTGCCCCGGCCYGGGRGMYCCMAGTCYTAKMKRTTCGYCCTCCGTTTGGCGGTTGGCCAGTCCTRAGGAGKRCTTGGCACAGTGCGCCGYGGGCKCSYGGGCGAGAGGGCTYGTGCACCACTCAATTTGGCACRGTCSCGATAWAGTAGGYWTAAAGGYTGGTTRATGCACGSSSAAGAAAAYAGCACACTAACYCMYGGCCASYCGTGGGCACACAYCGWTGCGCACCACCCACAACTTGKTTGGCTAATGGGGKACCTMCCCCGGCCACAGGGCCTACCGSYGRCCRATCCACGTGTAAATCCTCCCTCWTTGACTCGGAGCCGGGGTCGCGGGGGGTTCGGCGKAATCRRWRRTGTGGCGKGGACGAYCKCACCGTCAGATAGGCAGAGGGGYGCCGCCACCCTGCRTCCCCCTTCCCCCCCCAGCGGCTGCAGACGGGCTYTYYYCAACTCCAGCAAGARCGGCWGKSGCCGCKGGCCCTCTGKTCGAAAGRATCTGTCGAGGGAGSGATGAGCYCGGGATAYCATGCTCACGGCAKGGCGTAGTTATAACCAWACTGGGGACCYCATGGTYAYTGCMRRATCAGGMRSSSCGGGAMGCGGGACAAGGATTGATCGATTYACGACGCGAGYYAAAGACGCTGCATAAAGTTCCCGTTAATAGCCCGGATAAACTAGGYRACCGACTCAGCGTAATRARATGCCTCGYWTAAGGTCTCWTCCGGCACAGCTAGCTRGATCCCATCTTTGCTCGGGGCCGCGCCTCACCCYGTCMCAGGGTATAACGCGCTGACYTTCATCCTCTGGCTGGTCYTGRGGCTATTCCAGCCGAAMGATTCCCAGGCGCCTGACGACCCTCGAGACAGCTGTCACGCTTAGAGCRCGGCACCGTCRCGGTCCACAGCSGGCCCMGCGTGMACYASCGWCCCACCTGTYACCGGCCRAGCCTCGTGGGAGCGATCARGCCTCYATCTGGCATGCCCGTCYRSCTGGRGGGCCGGTTWRGGCYGGACGCGTTCGTCYYACTCCAACAGAKTTGCTGCACCCCCGCCTACCGCCGGRMYGACRRTGGCGAACTTCTTTTCCCCGGCTGRWATAGTTCYAATACTTAGTAGTCCCACAGCGYGCATCTTCTCACGCSWTGGTTTACATTCTGCTTGYRTGGCGCAGRTCCCCACTTGGCTCRWCAYYCAATACYCCRCGCCGYCYTGTGATGAGASTRCWARCATSCRWCCCATGCTAGCGTGGAKCTTCGAAKGCCGACGCKCCTCACGAGCCCGGCTGTAGAGGGCGCGCCGTAGAAGTGGGGGTCTCTTCCCCACAGCAGGAGGTCCCGYCACCRACCATCCCATCATGATCGTWYYYRTKRYYTGCGGACGYCGCGAGGGCGGGYYGYGGTCCCGCGCRMYTCYTGCTGGAAGCAGYMYRYCGMSYGYAATGCWGYYTTGTCGGYCGGGCGTRCGAGCTCAAGGGTCGACAGGATTCGTACGCCCGCGGGGTCTCCTACACTAWGGCCCATCAGGACCAYTCTGCGGTGTGCAGAGCGCRCTYCTCCACTCGCGGCCACMCSCCGYWCCRMRSGAGGAWRCARRGCGCGGGACTGCGSGTCGAAGGACAKGCGGGCCTARTCTGCCGYGCCTTACAGGGAAACAWGCTTKKAGGTAGCCCCTACGYCACTMCAGCCCGACTYGGCWTCACCYKTGCYCCGGCCAGCCGCCCCGGCCGCCCCRCCAGGGGATGGGCGATCGCGGYGTCACCCCGGGTCTTACWAGTCCTCTGACSYYGAYRTAYTAGGTAGATCCCAAGGGAYKTTATYWWYACGYGAGSGACTGACGCTCAGGTTCCAAGGGTAGCGAACGTAGTCATGAGTGGGCTTRRAGGTAATGCGGGAGACGGAGGGCGGTTTCCCCGCAGCATCARCACTAGGACGGGCGTTMGGCTTTCTATGCYCRSAATTMGCCGACCCGTGCCTAGGCCAACAGGYRTSCTGTCCAACAGTGAGCGTGCTGGGGGWGCRSYRRGATGTCTSCMYCCAACGCAGGCGCYMTCTCCCCAGCCAGCCGGTATAYCTWAATACCGCGCSCGCTATMARGTYCACACGSAGGGYCGACAGGCCCGTARYGTGCCCTCCGGCGYYAAGCRCMCGTGCCTMRGGGGKCCCTGGCRAGCCTGWACGAGGGAACGCKCTCTAGGTCGCSAGGGCGAAGCCCWACARYTACCGCGCTCGGCCGGTAKGCGMGMMRYYMCYKRRKCRCACGCACTGGGTGCACCAAGGCGTCCCGTGGARCAKGAGGCGACGCAGGRGAGCSTCRTGGCTYYRCCGSGCGMTCCCTCTCTTCGGCGAAGGGCTTCATTSGYGCACAAGCGAGAGCTAACCAATGTRCACCTCGCGGMGACRGACTCCCGGGGAGTCGTCGTTATYGTAGGGYCSWKRCCATCCSATCAGGTGCMTGGGKSGYGGGAARYWCGAACGKGTTGATAACGCCCGGTGMKCCGGCATGGGCCGAACGATGGGCYACCGCKGCTGTAGACCYCRYCGRGCCCATCCTGTCAACTGGGTGACCATCCTGCTCAGCCCCRGGGCAGYAGCCGTCCCGGGCAGACTGAGRRYCCAGATTAGCTAMCGCGRTATCCTGGCGTGCRGAGACRYCAAGTCCGACTGCGGGAGGGCMCRTGGCAAATCGGAGCCACGAGMWRCGAAGCACCCYTCMCWGCAAGRTGCTRKCCCCTTCGRMYCCRTGTAAGCGAGAGATCGCCACACGGCGCTGCAMYCGCGGGCGGGGGCCTGACRRCAACTGGGATCTGCCACYYTRGACGTGTAGGTAGGGCGGYRGCGGAYGTGCGACTCGGCAATAYCCCRCTTAYCAGTTCGCTGCGACGRYCAGCGRKGACCAAGCGACYTACTGCCAACGCAACTAGCAACAKYRGAATSYCYGCCAATGTCCCTTCGAGRCACCTTSTKCGAGRGCTTGCCATAGGCCCCTYCCRGTRGCTGYRCGGACCGGTCTTTCTTYTGGCGAATGGCCGACATCGCAATATTACTGGGGGCGAGCTAATACSGCGSACCACCGCGCTTCTGGCTSGCGTGGGGAGGCTGCTGYGTAAGGATCCACCGGCTCTTTTCMRGCTCYTCCGMCAACTGTATATTYCCTGCCCCGRCGCGGTCTTCRGCGTCCCYGCGCAGAATGGCGCAGGAYGTWRGRCCACTTGGGGYCTGTGGTCGGGCCTCCCYCTTCSACATTAGTATACGGTAGYYRYMCTRGGAAATCTCGCGACTCATTTCGTCGRRCARGGTCGCYGTCTCGYGAYTSTGATTGRGTCCGCGTTGGCGCGACGCYAGGGGCKACACCGAACGGTGCGGYTGCAGCRCYASRGGTGMRGAGATCCYTGRKGGCTTTTTGCCCTGCTGCCGAACCCCTGAYTGAGGGGTTWSRRACSGCGCACTACTCGGRYRTGAGGYGTGAGGMTTGCAAGGCTGACATCCGGCTGAGGGYTGCCTCAACCTCTGTATAAAGCCTACCAAAGRCCGCTCAAGRACGCGYRYTTAGTAGTGRCCMGGATTGGGAGAATARGCGGTACGYACTATATCYYGGGCGGGCYRTGGAGGGCGAGGTAKYCCRCRRCSAGRCAACTCTGGCTTTCYYRTCTGAGCACACTAAATGYYGRGGGKYGCGGTGTTCTGRGAGGGCCTCCAGAGCGGGCCCCAGCAGAGCCAGCCCGACCACTGCCGGGGTGAACGAGGCTGYTATAGMKGCCCTYRYTTRAGCGGRCGTCCGATGTCACTGCATCGGGTCGATGMSTCTCGGYCCSTCTGGCGGGGTGCCGTTGAGCCRTCCGAACTATGGCCAGRRCCCTCCTTTCCACCTGGYTGTCCCYRCCGATCACKAACGGAMSCAGGYCGTGAACAAGCCTTCGCCCAGCGGCGGGCGGGAGTGCCCGCGGGCACTCTGGGGWTGCACGGSCRCRGACCTTGGATTTGCGGGCCGAGCAGAGAGGGCCTACGAAAGMCCGGTCTCYMYYCKSGCGTTGTAGRGAMYCSGAAGGACACTTGAAGTYCGTAACTCGTACGCCCGTATTGGGATTKKYCAGCTAAAGGACGAGTAATASMKWWCCGTRATCTGCRGTRGCAGAGGCGTGCTYYGCAGGRAAGCGGTAACGACTGCRGYGCTSGYCGTGGGGCCAGCTACYACYATCTGRCGTGSCCCCGCTYGTRGGCCTGGGGTATGCGCGGGAGGTGCAGGACGCCRCGGCSYRMYYCCCRRRRRGTAGTACCAAACACAATCATCTCTACATTGGWYGAGAAAWAGCCCGCRCGGGTGGGCGGMAACRKATACAYRRRSGCSYMRYSWAMCGGRRGCRCTYGGAAATCCATCTGTSRCGGGTCTCGYRGCCRYRRMTCRCTGGATATKSRWSSSSCSMSSYYSSACGGKTGCTRARCAYGAGCGGMGYGTGCMYWCACCCACCGYSATSYGYYCACGACCGCTCCCCATGGCGAGCTGGTTGTTGTATGCRAGACTCATAAGCTSCYTCACTTGTAGCTCGKGCRRGATWCCAGAKSKGRMMAYYGCGGTGAGCCAYGCGGCGGAYCTTACCCGTRCRATTGGGYYCCKTCTAACTGGGTAATCCGACGRTGAACYACCGCTAACGCCCGWYTGCGRYRCAGGCTGTCAGACGATGTRRGYTGMSYCGGGYCCAGRRAAYCAATGGGTGGCCGGGGAAATTGGACSRWCRCTGGTCGAGCGGCAACTCYGGRCTCCAGWARGTGGTCAGCGTCTGGCAACCCGTGTGCGGGSGCCTAGACCGTACCACGYARGCRGTACGGYGATCCACCGGTAACGGGMAGAAGGGTCGGCCGGCGGTCGCYGGCCCAGATGYGGRRYGCCGATGGGGCGCTTGTACTGYGTTAGGGAACCGATGACRTTCCGGTGWATTATCGCKGCCGGCCCRCCCGCAGGACCAWRSGCGCCGTGCGYAYAGGCCGACCRAGGGTCTMCGCACGGCGGGCCGCGCTGGAATGGYTAGCAAACGTGYGSMKYSKSKRTCGGCTCGACGAGYGAAGKYYCAYAGCTTGCGGSCCAAYRRRTCGAGGGTGRGMCGAAKGTGACTGCGTTCRAATAAGGMKGSYYMCTRCCTGGGCGYGGTCTGGATTCCGCTCCGGGATGGTATTAGCGTATGCGARGGCYAACGRGGCGCTCAGGAACTCCYCSKATGCCRCYRCAMAGCCMCGGCAGGACCCGTGGACGCAGAACACTAATGGCATTAYCATGCRCGRATCYAGCGGGACAGTGRAAASGTCTYGYGCYCTTCGGTACAGGTCACCCGCCAAGCAGACGAGCTGGGCTGCGTCTCCGGCGTCCTGGYGGRCGGYAAAACCCCGCGTAGKTGCCCAGCCGCATARTCGCGCCCTARCTCCTGCCGAYTTTCCCTCCCCTCTGMCAATGGCCGAGCGCGCATTGGRCGCGCTCCTGACTCGCARGCGACTGCGCCATCCAGTACACTAGRRGGGCCRRWMYGTASGGGCTACAAACATACGYCCCCGCGSCCAKTAYACMMACTSRRRYRWWKSSTCAGGCGAAGAACGTACGGACTACGCCACTGGCTYAKYKGGGGGAGGGCTCSRCGCTTTRSWRSWYKKTCGCAGCTYRCCYKTWAWGGTACCCCTTCGCRYSRMCTTYAACCRWGAWCCGGTGGGAACGCGGCCRMCAACCRRSKTGCGRCGTMTTCCGGCYGGCGAMRCTGGTSTGCCCYWRYGSRCCGCATGARYAGCGCTGCCCCCCTAAACCGGGSGCTCT
>s9290
ATCGGATTTCAGTTACGACTTGTTGAATAATWKMCGGCCCCACTGCSGCGCGCGGGTCCTRGSTATTCGCTCAGCACAARCCGGTGACATCCGTTCCCGTCACCCCTCCYCCCCTRCGCTCGATCGCCCAGACCKAGCCTGCGTGGGGTAACGGACGACCGAMATGTGGTGAGAGGGATCTGCRMCGCGAYGCAGGCAGAGGGAAGGGCACAGGCGGCATRTCAGGCGTAACGWCGAGKCGCTCSCGAGGAGMCGAGAAACTGAGATTCAAKTGYGTAACASYRSRCACGCCACGCGGCACYCCGACTCGTGAGRYCCTCGYYTMGGTCTGCACACGGGTGGCGCYGCCGGTACAATCCTCACCYARGGYCGRCCGYTGCTCCGGCCCGGGGGCCCCCMGTCYYRKMKRTTCGYCCTCCGTTTGGCGGTTGGCCAGTCCTAAGGAGGGCTTGGCACAGTGCGCCGYGGGCKCSYGGGCRAGAGGGCTTGWGCACYACTCAATTTGGCACRRYCSCGATAWAKKAGGYWTAAAGGYTGGTTRATGYACGSSSAAGAAAACAGCACACTAACYCCTGRCCACCCGTGGGCGCRCRYCSWTGCGCACCACCCAMATCTTGKYYGGCTAATGGGGGACCTACCCCGGCCACAGGGCCTACCGSCGRCCAAYCCACGTGTAAATCCTCCCTCWTTAACTGGGAGCCGGGGTCGCGGGGGGTTCGGYRTAATCARWRGTGTGGCGKGRGYGAYCKCACCRTCRKMTAGGCAGAKGGGYGGCGCCACCCTGCATCCCCCTTCCCCCCCCAGCGGCTGCAGACGGGCTYTYTCCAACTCCAGCAAGAACGGCAGTGGCCGCKGGCCCTCTGGTCGAAAGGATCTGTCGAGGGAGSGATKAGCCCGGKATACAACGCTCRCGRCAGGGCGTAGTTATAACCATACTGRGGRCCCCMTSGTYAYTGCCAGATCAGGMRSSSCGGGACGCGGGACAAGGATTGATCGATTCACGACGCGAGCCAAAGACGCTGCATAAAGTTCCCGTTARYGGCCCGGATAAACTAGGYGRCCGRCTCAGCGTAATRARATGCCTCGYTTAAGAGTTCTTCCGGCACAGCTAGCTRGATCCYATCTTCSCTCGGRGYCGCGCCTCACTCTGTCACTGGGYATAACRCGCTGACTTTCATCCTCTGGMTGGTCYTGAGGCTATTCCAGCCGRACGATTCCCAGGCGCCTGGTGATCCCCGAGACAGCTGTCACGCTTAGAGCRMGGMACCGTCACRGACCACAGCCGGCCCCGCGTGMAMCRGCGACCCASCTGTCACCGGCCGAGCCTMGYKSGAGCGATCARGCCTCCAWYTGGCATGCCCGYSYGSCTGGGGRGCCGGTTWRGRCCGGACGCGTTCGTCTTACTCCAACAGAKTTGCYGSACCCCCGCCYACCGCCGGGCTGWCAAYGGCGAACTTCTTTTGCCCGGCTGRWATAGTTCYAATACTTAGTAGTCCCACAGCGYGCATYTTCTCACGCGATGGTTTACATTCTGCTTRTGTGGCGCAGGTCCCCMCTTGGCTCRWCAYYCAATACYCCRCGCSGCCTTGTRATRAGAGKGYTAACAKSCRWCCCATGCTAGCGTGGAKCTTCGRMKGCCGASGCTCCTCASGAGCCCGGYYGTAGAGGGCGCGCCRTAGAAGTGRGGGTCTCTTCCCCACAGCAGGAGGTCCCGYCACCRACCMWCCCATCATGWTCGTWYYYRTKRYYTGCGGACGYCGCGAGGGCGGGYYGYGGYCCCGCRCRMYTCTTGCTGGAAGCAGYMCRCCGMSYGYAATGCWGYYTTGTCGGYCGGGCGTGCGAGCTCAAGGGTCGACAGGATTCGTACGCCCGCGGGGTYTCCTACACTAWGGCCCATCAGGACCACTCTGCGGTGTGCAGAGCGCACTYCTCCACTSGCGGCCACCCCCSGCTCCAAGCGAGGAWRCARRGCGCGKGACTGCGCGTCGAAGGACAKGCRRGCCTAGTYTGCCGYGCCTTACAGGGAATTGAGCYTKKAGGTAGCCCCTACRYCRCYMCARCCCGACTTGGCAGTACCCTTGCTCCGRCCRRCMRCYYCGGCCGCCCCRCCAGGGGATGRGCGAYCGCGGCGTCACCCCGGGTCTTACWAGTCCTCTGACSYYGATGTAYTAGGTAGMTCYCAAGGGAYGKTATYWWYACKCGAGCGACTGACRCTCAGGTTCCAAGGGTAGCGAACGTAGTCATGAGTGGGCTTRRAGGTAATGCGGGAGACGGAGGGCGGTTTCCCCGCAGCRTCARCACTAGGRCGGGCRTTMGGCTTTCTATRCTCGSAATTAGCCGACCCGTRCCTRSSCCAACAGGTRTCCTGTCCAACAGTGAGCGTGCTGGGGGTGCRSYRRGATKTCTCCATCCAACGCAGGCGCCMTCTCCCCAGCCASCCGGTATAYCTWAATACYGCGCGCGCTATMARGTYCACACGSAGGGTCGACAGGCCCGTARYRKGCCCTCCTGCGTTAARCRCCCGYGYCTARGGGGGCCCWSGCGAGCCTGTACGGGGGTACGCGCTCACAGTCRTCAGGGCGAAGYSCWACARTTASCGCGCKCGGCCGGTAGSCGASMMRYYMCYKRRKCRCACGCRCTGGGTGCACCAARGSGTCCCGTGGARCATGAGGCGACGCAGRAGAGCSTCRTGGCTCYRYCGSGCGMTCMCTCTCTTCGGYGAAGGGCTTCATTGGTGCACAAGCGAGAGMTAACCAATGTACACCYCGCGGMGACGGAMTCCCGKGGAGYCGTCGTTATYGTAGGGYCSWKRCCATCCSATCAGGTRCATGGGKCGYGGGAAGTWCGAACGKGTTGAWAACGCCYGGTGATCCGGCATGGGCCGAACGATGGGCCACCGCTGCTGTAGACCYCACCGAGCCCATCCTSTCAACTGGGTGACCATCCTGCTCAGCCCCGGGGCRGYAGCCGTCCCGGGCAGACTGAGRRYCCAGATTAGCTACCGCGGTATCCTGGCGTGCARAGACRYCAAGTCCGASTGCGGGCACGCCCATGGCAAATCGGAGCCACGAGAAGCGAAGCACCCTTCMCWGCAAGGTGCTRKYCCCYTCGRMYCCRTGTAAGCGAGAGATCGCCRYWCGGCGCTGCAMCCGCGGGCGGGGGCCTGACAGCAACTGGGATCTGCCACYYTRGGCGYKWAGGTAGGGCGGCAGCGGATGTGCGAYTCGRYAATAYCCCRCTTAYCAGTTCGCTGCAACGACCASYKRKGACCAAGCGASYTACTGCCAASRCAACTAGCRACAKYRGRATSYCTGCYAATGCYCCTTCGRGACACCTTSTKCGAGRGCTTGCCATAGGCCCCTTCCRGTAGCYGYGCRGATCGGTCTTTCTCCTGGCGAATGRCCGACATCGCAMTATTACTGGGGGCGAGCTAATAYSSCGSACCAMCGCGCTTCTGGCTGGCGTGGGGAGGCKGCTGTGTAAGGATCCRCCGGCTCTWTTCMAGCTYTTCCGMCARCYGYRYATTCCCTGCCCCGACGCGGTCTTCRGCGTCCCYGCGCAGAATGGCGCAGGAYGTWAGACCACTTGGGGTCTGTGGTCGGGCCTCCCTCCCCGACCTTAGTATRCGGTAGYYRYMCTRGGRAAYCTCGCGACTCRTTTCRYCGRGCARGGTCGCCGTCTCGCGAYTSTGRTTGAGTCCGCGTTGRCGCGACGCYAGGGGCKACACCGAACGGTGCGGTTRCAGCRCYASRGGTGMRGAGATCCYTGATGGCTTTCCGCCCTGCTGCCGAWCSCCTGGCTCTGKCACAACGGACCGCGCACTACTCGGRTATGMGGTGTGAGGATTKCAAGGCTSRCRYCCRGCTGRRGGTTGCCTCRACCTCTGTATAAAGCCYRYCRGAGRCCGCTCAAGGACGCGCGCTTAGTAGTGACCMGGAYTGGGTGTCWAGGCGGTACGYCCTATATCYCGGGCGGGCTRTGGRGGKCGRGGTMGCCCGCGACGAGGCAACTCTGGCTTTCTYRTCTGAGSACACTAAATKTCGGGGGGTGCGGTGTTCTGRGAGGGYCTCCTAAGYGGGCCCYAGCAGRGCCAGCCCGACCACTGCCGGGGTGAACGAGGCTGYTATAGMKRCCCTYRYTTRAGCGGRCGTCCGATGTCACTGCATCGGGTCGATGMCTCTCGGTCCCKCTGGCGGGGYGYCGTTGAGCCRTCCGAACTATGGCCAGGRCCSTCCTTTCCACCTGGTTGTCCCTACCGWKCACKAACGRAAGCARGCCGYGACGAWRMCCCCCCYCAGCRGCGGGCGSGAGTGCSCGCGGGCACTCTGGGRATGCACGKCCACAGRCCTTGGATTTGCGGGCCGAGCAGAGAGGGCCTACGAAAGCCCGGYCTCCCCTCTCGCGTTGTAGRGACTCSGRAGGACACTTGWAGTYCGTAACTCGTWCGCCCGTATTGGGATTKKYCAGCTAAAGGACGAGKAATASMKWWCCGTAATCTGCAGTAGCAGAGGCRKRCTTCGCAGGAAARCGRYRRCGACTGCRGYGYTCGTCGTGGGGCCMGCTACYACYATCTGRCGTGSCCCCGCTYRWGGGCCTGGGGTATGCGCGGGAGGTGCAGGACGCCGCGGCSYRMYYCCCRRRRRGTAGTACCWAACACAATCATMYCTACATTGGATGRRRMMWWGCCCRCRCGGGTGGGCSGMAACRKATACAYRRRSGCCYMRYSWAMMGGRGGSRCTTGGAAATCCATCTGTSRCGGGTCTCGYRGCCRYRRATCGCYGGATATKSRWSSSSCSMSSCCGGACGGGTGCTGAGCATGAGCGGAGCGTGCMCACACYCACCGYSATSYGCCCRCGACCGCTCCCCATGGCGAGCTGGTTGTTGTATGYAAGAYTCATAARCTGCTTCACTTGTAGCTCGKGCRRGATTCCAGRKCTGGCCACTGCGGTGRGCCACGCGGCGGATCTTACCCGTGCGCYTSGGTTCCKCCTAGCTGGGTAATCCGACGRTGAACCMSYGCTAACGCCCGATTRSRRYRCAGGCTGTCAGACGATGTAGGTTGCSYCGGGTMMAGRRAAYCAATGGGTGGCCGGGGAAATTGGACGAWCRCTGKYCGAGCGGCAAYTCCGGACTCCAGAAAGTGGTCAGCGTCTGGCAACCCGKGTCCGGKSKCCKAGAGGCTACCMCGCAAGCAGTACGAYGATCCAMCGGKAACGSGMGGAAGGGTCGGCCGGCGGTCGCCAGCCCARRYGCGGGGCGCCGATGRGGCGCYKRTACTGYGTTAGGGAACCGATGACRTTCCGGTGWATYATCGCGGMCKGCCCRCMCGCWGGAYYWWACRCGCCRTGCGYAYAKGCCGACCGAGGGTCTACGCACGGCGGGCTGCGCTGGGGTGGCTAGCAAACGTGYGGCTTGTCTGTCGGCTCGACGAGTGAAGKYYCATAGCTTGCGGCCCAAYRAATCGRSGGWKGGCCGATGGTGACTGCGTTCAAATAAGGCTGSYYMCTGCCTGGGCGYGSTCTGGATTCCGCTCCGGGATGGTATTAGCGTATGCGARGGCYAACGGGGCGCTCAGKAACTYCYCGGATGCCRCCRCAMAGCCCCGGCAGGACCCGTGGACGCAGAACACTAATGGCATTACCATGCRCGRAYCTAGCGGGACAGTGRAAACGTCTTGCGCYCTTCGGTACAGGYCRCCCGCCAAGCAGACGAGYTGGGCYGCGTCTCCGGCGTMMTGGYGGRSGGYAAAASCCCGCGTAGGTGYCCAGCCGCATAGKYGCGCCCTAACTCCTGCCGATTTTCCCTCCCCTCTGMCAATGGCCGAGCGCGCATTGGRCGCRCTCCTGACTCGCAAGCGACTGCGCCATCCAGTACACTACRRGGGCCGRWMYGTACGGGCTACAAACATACGYCCCCGCGCCCAKTAYACMMACTSRRRYRWWKGCTCAGGCGAAGAACGTACGGACTACGACCCTGGCTYAKCGGGGGGAGGGMTCSRCGCTTTRSWRSWYKKTCGCAGCTYRCCYKTWWWGGTACCCCTTCGCRYSRMCTTYAWCCGTRRACCGGTGGGAACGCGGCCRMCGGCCRRSKTGCGRCGTMTTCCGGCTGGCGAMRCTGGTGTGCCSYWRYGSRCCGCATGARYGGCGCTGCCCCSCTAAACCGGGGGCTCT
>s9316
ATCGGATTTCAGTTACGACTTGTTGAATAATWGCCGGCCCCACTGCCGCGCGCGGGYCCTRKSTAYTSGCTCAGCACAAACCGGTGACATCCGTTCCCGTCACCCCTCCYCCCCTRSSCTCRRTCRCCCAGACCKAGSCTGCGTGGGGTAACGGACGACCGACATGTGGTRAGAGGGATCTGCAACGCGACGCAGGCCGAGGGAAGGGCACAGGCGGCATRTCAGGCGTAACGWCGAGKCGCTCGCGAGGAGMCGAGAAACTGAGATTCAAKTGYGTAACASYRSRCACGCCACGCGGCACYCCGACTCGTGAGGCCCTCGYYTCGGTCTGCACACGGGTGGCGCTGCCGGTAYAATCCTCACCYARGGYCKRCCGTTGCYCCGGCCCGGGRGCYCCCMGTCYTAKMKRTTCGYCCTCCGTTTGGCGGTTGGCCAGTCCTAAGSAGKGCTTGGCACAGTGCGCCGYGGGYKMSYGGGCGAGAGGGCTTGTGCACYACTCAMTTTGGCACRGTCSCGATAWAGTAGGYWTAAAGGYTGGTTAATGCACGSSSAAGAAAACAGCACACYAACYCMYGGCCASYCSTGGGCRCACRYCGTTGCGCACCACCCAMAWCTTGKTTGGCTAATGGGGKACCTACCCCGGCCACAGGGCCTACCGCYGGCCRATCCACGTGTAAATCCTCCCTCWTTRACTCGGAGCCGGGGTCGCGGGGGGTTCGGYRTAMTCRRWRRTGTGGCGGGRRYGAYCKCACCRTCRKMTAGGCAGAKGGGYGSCGCCACCCTGCRTCCYCCTTCCCCCCCCAGCGGCTGCAGACGGGCTYTYYYCAACTCCAGCAAGAACGGCAGTGGCCGCGGGCCYTCTGGTCGAAAGRATCTGTCGAGGGAGSGATKAGCCCGGGATACMAYGCTCACGGCAKGGCGTAGTTATAACCATACTGRGGRCCYCATGGTTAYTGCCAGATCAGGMRSSSCGGGAMGCGGGACAAGGATTGATCGATTYACGACGCGAGCCAAAGACGCTGCATAAAGTTCCCGTTAATRGCCCGGATAAACTAGGTRRCCGACTCAGCGTAATRARATGCCTCGYTTAAGGGTTCTTCCGGCACAGCTAGCTRGATCCCATCTTYSCTCGGGGYCGCGCCTCACTCTGTCACWGGGTATAACRCGCTGACYTTCATCCTCTGGCTGGTCTTGAGGCTATTCCAGCCGAAMGATTCCCAGGCGCCTGRYGAYCCYCGAGACAGCTGTCACGCTTAGAGCACGGCACCGTCACGGWCCACAGCSGGCCCMGCGTGCAMCRSCGWCCCACCTGTYACCGGCCRAGCCTCGYKSGAGCGATCARGCCTCCAWYTGGCATGCCCGYSYRSCTGGGGRGCCGGTTTAGRCCGGACGCGTTCGTCTYACTCCAACAGAKTTGCYGCACCCCCGCCTACCGCCGGGCTGACARYGGCGAACTTCTTTTSCCCGGCTGRWATAGYTCTRRTACTTAGTAGTCCCACAGCGYGCATYTTCTCACGCGAYGGTTTACRTWCTGCTTGTGTGGSGCAGGTCSMCMCTTGGCTCAWCAYYCAATACTCCRCGYCGYCYTRTGATGRGAGKRCTARCAKGCRWCCCATGCTAGCGTGGMKCTTCGRMKGCCGACGCTCCTSASGAGCCCGGCTGWAGAGGGCGCGCCGTAGAAGTGGGGGTCTCTTYYYCACAGCAGGAGGTCMCGYCACCGACCATYCCATCMTGWTCGTWYYYRTKRYYTGCGGACGYCGCGAGGGCGGGTTGCGGTCCCGCGCRMYWCTTGCTGGAAGCAGYAYRYCGMSYGYAATGCWGYYTTGTCGGCCGGGCGTGCGAGCTCARGGGTCGACAGGATTCGTACGCCCGCGGGGTYTCCTACACTAWGGCCCATCAGGACCACTCTGCGGTGTGCAGAGCGCACTYCTCCACTSGCGGCCACMCSCCGYWCCRMRSGRGGAWRCARRGCGCGGGACTGCGSGTCGAAGGACAKGCGGGCCTAGTCTGCCGYGCCTTACAGGGAAWYRAGCTTKKAGGTAGCCCCTACGYCACYMCARCCCGACTYGGCAGYACCCTTGCTCCGGCCAGCCGCCCCGGCCGCCCCGYCAGGGGATGGGCGATCGCGGCGTCACCCCGGGTCTTACTAGTCCTCTGACGCYGAYRTAYTAGGTAGMTCCCAAGGGAYKKTATTTTCACGYGAGSGACTGACGCTCAGGTTCCAAGGGTAGCGAACGTMGTCATGAGTGRKCTTRRASGTAATGCGGGAGACGGAGGGCGGTTTCCCCGCAGCRTYRACACTAGGACGGGCGTTMGGCTTTCTATGCTCGSAATTMGCCGACCCGTGCCTAGGCCAACAGGYRTCCTGTCCAACAGTGAGCGTGCTGRGGGWGCRSYRRGATGTCTSCMYCCAACGCAGGCGCCMTCTCCCCAGCCASCCGGTATAYCTAAATACYGCSCSCGCTATCARGTYCACACGCAGGGTCGACAGGCCCGTARYRKGCCCTCCKGCGTTAAGCGCMCGTGCCTAAGGGGGCCCTGGCGAGCCTGWACGRGGGWACGCGCTCWMRGTCRYSAGGGCGAAGYSCWACARCTACCGCGCTCGGCCGGTAGGCGASACACTAMCKGRGCGCACGCACTGGGTGCACCAAGGCGTCCCRTGGAACATGAGGCRACGCAGGRGAGCSTCATGGCTCYRYCGSGCGMTCCCTCTCTTCGGYGAAGGGCTTCATTGGTGCACAAGCGAGAGCTAACCAATGTACACCYCGCGGMGACGGACTCCCGGGGAGTCGYCGTTATTGTAGGGYCSWKRCCATMCSATCAGGTRCATGGGTCGTGGGAAGTWCGAACGKGTTGAWRACGCCYGGTGMKCCGGCATGGGCCGAACGATGGGCCACCGCTGCTGTAGACCYCACCGAGCCCATCCTGTCARCTGGSTGACCAKCCTGCTCAGCCYCRGGSCAGTAGCCGTCCCGGGCASACTGAGRRYCCAGATTAGYWRCCGCGGTATCCTGGCGTGCAGAGACACCAAGTCCGACTGCGGGMRSGCCCRTGGCAAATCGGAGCCACGAGAARCGAAGCACCCYTCACAGCAAGRTGCTRKYCCCYTCGRMYCCRTGTAAGCGAGAGATCGCCACACGGCGCTGCAMYCGCGGGCGGGGGCCTGACRRCAACTGGGATCTGCCACYYTRGRCGTGTAGGTAGGGCGGCAGCGGAYGTGCGAYTCGGYAATAYCCCRCTTAYMASWTCGCTGCAACGACCASYKGGGASCAAGCGACYTACTGCCAACGCAACTAGCAACAKYRGRATSYCTGCCAATGYCCCTTCGAGACACCTTSTKCGAGRGCTYGCCATAGGCCCCTTCCRGTAGCYGYRCRGAYCGGTCTTTCTYYTGGCGAATGRCCGACATCGCAMTATTACTGGGGGCGAGCTAATAYSSCGSACCACCGCGCTTCTGGCTSGCGTGGGGAGGCKGCWGTGWAAGGATCCRCCGGCTCTWTTCMAGCTYTTCCGMCAACTGTATATTCCCTGCCCCGACGCGGTCTTCAGCGTCCCCGCGCAGAATGGCGCAGGATGTTAGACCACTTGGGGYCTGTGGTCGGGCCTCCCTCYYCSACMTTAGTATACGGTAGYYRYMCTGGGAAATCTCGCGACTCATTTCGTCGRGCARGGTCGCYGTCTCGCGRTTSTGATTGAGTCCGCGTTGRCGCGACGCYAGGGGCKACACCGAACGGTGCGGYTGCARSACTACGGGTGCRGAGATCCYTGRKGGCTTTYYGCCCTGCTGCCGAACCCCTGRCTSWGGSRYWWSRRACCGCGCACTACTCGGGYRTGAGGYGTGAGGMTTGCAAGGCTSRCRYCCRGCTGRRGGYTGCCTCRACCTCTGTATAAAGCCTAYCRRAGACCGCTCAAGGACGCGCGYTTAGTAGTGRCCAGGATTGGGWGWMTAGGCGGTACGYMCTATATCYYGGGCGGGCTRTGGRGGKCGAGGTAGCCCRCGACGAGGCAACTCTGGCTTTCYYRTCTGAGSACACTAAATKYYGRGGGGTGCGGTGTTCTGRGAGGGCCTCCWRAGCGGGCCCCAGCAGRGCCAGCCCGACCACTGCCGGGGTGAACGAGGYTGCTATCGMKGCCCKYRYYYRAGCGGGCGTCCGATGTCACTGCATCGGGTCGATGMCTCTCGGYCCSTCTGGSGGGGYGYCGTTGAGCCATCCGAACTATGGCCAGRACCCTCCTTTCCACCTGGTTGTCCCTACCGWKCACKAACGRAMSCARGCCGYGAMSAWRMCYYCSCYCAGCRGCGGGCGSGAGTGCSCGCGGGCACTCTGGGGATGCACGGSCACRGRCCTTGGATYTGCGRSCCKRGCRGAKAGGGCCTACGAAAGCCCGGTCTCYMYYCKSGCGTTGTAGRGAMYCGGRAGGACACTTGWAGTCCGTAACTCGTACGCCCGTATTGGGAWWKKTCAGCTAAAGGACGAGTAATASMKWWCCGTAATCTRCAGTAGCAGAGGCGTGCTTCGCAGGAAAGCGRYRRCGACTGCRGYGYTCGTCGWGGGGCCAGSYACYACYATCTGRCGTGSCCCCGCTYGTGGGCCTGGGGTATGCGCGGGAGGTGCRGSACGCCGCGGCSYRMYYCCCGGGAGGTAGTACCAAACACAATCATCTCTACATTGGATGAGAAAWWGCCCGCRCGGGTGGGCSGMAACRKATACAYRRRSGCCYMRYSWAMMGGRRGSRCTYGGARATCCATCTGTSRCGGGTCTCGTGGCCGCGGATCGCYGGATATTGGWSSSSCSMSSCCGGACGGGTGCTGAGCATGAGCGGAGCGTGCAYWCACCCACCGYSATSYGCCCACGACCGCTCCCCATGGCGAGCTGGTTGTTGTATGYAAGACTCATAARCTGYYTCACTTGTAGCTCGKGCRRGATTCCAGATCKGRMMAYYGCGGTGAGCCAYGCGGCGGATCTTACCCGTRCGMTTGGGTTCCKYCTARCTGGGTAATCCGACGRTGAACCACYGCTAACGCCCGATTGCGATACAGGCTGTCAGACGATGTRGGTTGMSYCGGGTMCAGRRAAYCAATGGGTGGCCGGGGAAATTGGACGRWCRCTGKYCGAGCGGCAAYTCYGGRCTCCAGWARGTGGTCAGCGTCTGGCAACCCGTGTSCGGGCGCCTAGAGGCTACCACGCAAGCAGTACGRYGATCCAACGGKAACGSGMRGAAGGGTCGGCCGGCGGTCGCCRGCCCAGATGCGGGGCGCCGATGRGGCGCTTRTACTGYGTTAGGGAACCGATGACRTTCCGGTKAATTATCGCGGCYTGCCCGCMCGCAGGACCAAASGCGCCRTGCGTACAKGCCGACCRAGGGTCTMCGCACGGCGGGCYGCGCTGGRRTGGYTAGCAAACGTGYGSMKYSKSKRTCGGCTCGACKAGTGAAGKYYCATAGCTTGCRGCCCAAYGAATCGASGGWKGGMCGATGKYGACTRCGTTSRAATAAGGCTGSYYMCTRCCTGGGCGYGSTYTGGATTCCGCTCCGGGATGGTATTAGCGTATGCGAGGGCTAACGRGGCGCTCAGGAACTCCTCGGATGCCACCGCAMRGCCCCKGCAGGACCCGTGGACGCAGAACACTAATGGCATTACCATGCACGGAYCTAGCGGGACAGTGAAAAGGTCTTGYGCCCTTCGGTACAGGTCACCCGCCAAGCAGACGAGCTGGGCTGCGTCTCCGGCGTAMKGGYGGGGGGYAAAACCCCGCGTAGGTGYCCAGCCGCATARKYGCGCCCTAACTCCYKYSSRTWYYCCCTCCCCTCTGMCAATGGCCGAGCGCGCATTGGRCGCRCTCCTGACTCGCARGCGRCTGCGCCATCCAGTACACTASRRGGGCCGRWMYGTACGGGCTACAAACATACGYCCCCGCGCCCAGTAYACMMACTSRRRYRWWKGSTCAGGCGAAGAACGTACGGAYYRCGMCMCTGGCTYAKYKGGGGGAGGGCTCSRCGCTTTRSWRSWYKKTCGCAGCTYRCCYGTWWWGGTACCCCTTCGCRYSRCCTTYAACCGTRRACCGGTGGGAACGCGGCCAACRRCCRRSKTGCGRCGTMTTCCGGCTGGCGACRCTGGTSTGCCCYARYGSRCCGCATGARYGGCGCTGCCCCCCTAAACCGGGGGCTCT
>s9351
ATCGGATTTCAGTTACGACTTGTTGAATAATWKMCGRCCCCAYTGCSGCGCGCGGGTCCTRGSTACGGGCTCRGCACAGGCCGGCGMCAWCCGAYTCCGTSACCCCTCCTCCCATAGCCTGRATCRCCCACATCKAGGTGGCTTGGRGYRACGKRCGGCCGACRTGTGGTGAGGRGGGTCAGCGACGCGATGCARSCCARGGGCAGGGCACAGGCGGYATATCAGGCGTARCGTYRWSGCRSTYGCGAGAAGCCRAGAWACARRGATTCAAGYGYRYWRCASYRSRCACGCCACGCSGSGCYCYRRCTCGYRRGGCCCTSGTTTCGGKCCGCACRCGGGTGGCGYCRCCGSTACAATCCTCACCCAGGRCCGGYCRCTKCCCCGGCCCGRGGGCYCCCCSYCCYRKMKRTTCGCCCTCCGTTTGGCGGYYGGCCWGTCCTRAGGMKGGYYYKGCGCMGTGCGCCGYGKGCKCSYGRKMRGGAGRGGYCGAGCACYACTCAMTTTGGCACRRYCGCGATWWAKKAGCCWTCAAGGCTGGTCGATGYACRSSSAAGRMARCARMACRYYMAYCCMYGGMCACCCGTGGRCGCRCAYCCTTGCGCACCACCCAAATCTCGTTCGGCTMAGGGGCGAYCTMCCCCGGCCACAGGGCCTACCSGYGGCCGAYCCATGTSTAAATCCTCCCTCWTCGACTGGGASYCRGGGTCSYGGRGGGKTYGGTAGAATCRRWRRTGTGGCSKGRGCGMCCKCACCATCGTCTAGGCAGAGGGGCRGCGCAACCCTGCACCCCCCTTCCCCCCCCAGCGGCTGCAGACGGGCTTTCYTCGGCTCTRSCAARGASGGCTRTCGCMGCKGGCCCWYCGGTCRMAGGGRTCTGTCGAGGGAGGGCWGAGCCCGGGCCACCACGCTCRCGAAGGGGCGTCGTYATAASCAAACTKGGGGCCTSCTGRTCATTGCMRAMTCWTRMRSSSGGGAACGCGGGGCGAGGAYCGMTCAGCAYGCGCCGSSMGCCGAGCAYRCKGSWTARASTTCCCGTAGRYGGCCCGGAYAAACYGGGCGGCCAGCTCRRMCCATTAAGRTGCCWCGCWTAAGAGTTCWCTAGRCACAGGTMGSYGGATCCCAAATTCGCGCGGGGCCGCGCCTCACTCYGYCMCWGRRCATRRYAYGYWTWCTTTMATCCTATRGCTGGTCTTRAGGCTATTCCAGCCGRTCGACTCYYRGSSRCCTTGCSAYCCTCGAGACASCTGYGACGYTCRGAGCAAGGCMCCGTCRMGGWCCACRGCSGGCCCAGGTYGMACCAGCRACCCACCTGTCACCGGCCGAGMCTCGCTCGAGCRATYRRTCYTYYATCTGGCATGCCCGCGCGSCTGRAGGGCCGGTTWGGGCYGGACGYGTTCGTCYYACTCCTACAGAGTTGSYSSASTCTCGCCYRCCGCCGGRMYGTSARCGGCGAACYTYYTTTSCCCGGYTGAAATAGTTCCGGTACTKAGTWGYCYCACAGYGTGCATTTYCTCATRCCACGGTTTACATTCTGCTTACACAGCGCAGGTCGACCCCYGGACCGTCRTTCAATAYTCSASKCGGTYCTGWAWTRAAAGTACAAGCAGCCGWCCCGCGSKAGCATGGATGTTTCAAGATCAAGGTGCYTCGGGCGCTCGGTCGTRRAGGGMGCGCCGKAAAAGGAGGGGTYCCTTCTTCACAACAGGAGGTCCCGYYACCAACCMTCCCATCCTGTTYGTWYYYRTKRYYTGCAARSGCCGCGAGGGCGSGCCGCGGTCCCGCRCRMYTGCTSCTGGAAGCAGCMYGYYGCGYGCAATKCTGCCTTGCCGGCCKRGYGTGCKMKYYYMAGSGTCGACARCRTWYGCRCGCCCGAGGGGTCTCYKACACTRTSGCCCATCMGGAYCACTCTGCRGTGTGCRGAGCGCAGTYCTCCRCTGGCGGCYRCCTGCCGCACCGCGGGAKGATRCAAGGSRTGGCACTGSGCGYCGACGGACAKGYRGGCCTAATCTGCAGYGYSTYAYAGGGARACAAACYYGGAGGARGCGCTCACGYCRYCCGRGCTCGACTTGGCWTCACCCGTRCYYCGACCGACAACTTMGGCCSCCCCGTCACGGGAYSGGCGAYCGCGGCGYCACCCCGGGGCTCACWARWCCTCTGACSYYGAYATGTTMGGTACATCTCAMGSRAYGGCWTYTTCACGCGAGGGACTGACACTCAGGTTCCTGGGRTAGCGAACGTMSCCATGRGYGRGCTYRRACGTMRTGCGGAGGACGGARAGCGGYTTYCYCRSATCATCRGCAGTRGAATGGGTRTCATGCTTCCTATGCYTGGAWTYMAACGACCCGTGCTTGGGCCAACAGGTACCCAATCCAACAGTGAAYGTGCCTGGGGAGCRSYGAAWWKYCTCCATYCAGCGTRGGAGCYCWCCCCCCARCCTCCSGGTAGATCTAAATACCGCGCSCGTTGTAMGAATCGCAAGGAGCGYCRRCRRSYCCGYAACAKGCCCTTCGGCGTTARGSGCCCGYGCCTMAGGGGKGCYWSKTGRGMYCKTACAGGGGAAYGCGCTCTAGGTYGTSWRGGCRAAGYSCTACAAYTACTGTRCGMGKCCGCTAGCCRMGMMRYYMCYTAAGYACACRCACTRGGTGCATCAARGCGYCCCGYGGRGCRTGAGGCRACGCACGGGAGCCTCGCAGCGCYRCSGGGCGACYCCTTYCTTAKKTGARRRGCCTCACTGGTGTASAAGCGAAAGATAACCRAYGTAYAYYCCGTGGAACTAAAMTCCGSGGGAGCCACAGTTATTGTARSGCCGTGRCCRTCCSRCCRRRWGCCCGRGTCGCGGGAAACTCGAACGGATTTMWRGTTACTGGTGCGCCGGSRWRSRYYAAATGATGGGCYRYCGCGGCTGTAGACYCCGYCTRGCCCATCCYSYCAACTGAGARACSATCCTGCTCRGCYCCGRAGCRGCAGCCGTCCCGGCCGGGCTGAGRRYYCWGAKCGGCTACCGCGGCRTCCTGSCCGGCAGAGACACCAAGTCCGACYGCGGGMRSGYCCATGGCAAATCRKARCARYGAGMWGCGAAGCRYCYCTCCCWGCAAGRTRCYATYCMCYTCRRMYCGGCACARRCGAGRGATCGCYGCACGGCGYTGYACCCGCGGGCGGGGGCCTGAMRRCARCTRKGRTCYRCCACYCTAGGCRTGTAGKCRGGGCGGCAGYGGACATATGACACGGCCGTACCCTGCTCWYCACATCGCTGCAAYGRYCAGCGGKAASCAAGCGAGTTACTGCCAAGRCAACTAGCGACATCGGAATSYCYGCYAAGGYTCCTTCGGGRCACCWTCTGCAMRRGCTYGSMRTASGCCCCYTCCRGTAGCYRYGCGRACCGRTCTTTCTCCCGGCGTAYCRCCGATAACGYWATGTTACTGGGGGCGAGCYMRYAYSGCGSACCACYGCSCYTCKCATTGGCATGRAGAGGCKTCTGCGTAMGGAYCCGYCGGSYCYWTTCMAGCYCTYCCGCCRRCYRTAYATTYCCTGCMCYGRCGCGGTCTYCGGCRGCCMYGCGYASAAYGGCSCAGGAYGTWRGACCACTTGGGGTCYSCGRTCGGGCMTCCCCCTTCGACATTGGTATACGGCAGYYAYCCTAGGAAACCTCGCAACTCRCCCCGYCGRRCARGGTCGYCGTCTCATKGCTGTGRKTGAGTCCGCGTCGGCGCGACSCTAGGGGYGATACCGTCCGGTRCGGYTGCAGSRCYASRGGCGMRSARATYYCTGRKRGYTTYYTGTCMKGYTTMCGAACCCCTGACTCTGGCACWTSRRAYCCCGCRCTACTCGRRTATGAGGTGYRASGCGCGCWAGGCTCGCGCCCGGCTGGGGGTTGYCWSAACCTCTATACAWAGCCTGCCRRAGRCCGCTCAGGGACGCGCGCTKRGTRGTGAACCAGATTGGGAGAATAAGCGGTWMGYCCYATATCYYGGGCGGGYTRTGGGGGTCGRGGYAKCCCGCAGCCAGRCGTCCCTGGYTYTCYYGTCAGAGCWCRYTATATKCTGGGGGTTGYGGTGCTCCGAGWGGGCCTCCWRAGCGSGCCCCAGCMGGGCCGGYCCGGCGAGTCCCSGRSTGGACGAAGTAGCTATCKMKGCMCTCGCTTGGGYGSGTATCCTATGTCACTGCATCGGGYMGAYGCSTTWCGGCCCGTCTSGCKASGCGYCGTTRAGTCATCCAAWYTATGGYAAAGACCGTCCTTTCCACSTGGTKCTCCCYACCGAGCACTAACGGACCCAGGCTGCGAASATAAYCCCCTCGGGYGGCGGGCGGGCGGGCCGGCGGGCACTCTGGGGWTGCACGGCCRCGGGCCYYGGATTTGCGGCCCKGCCGGGKTAGGCCTACGAAAGCCCGACCTCCCCTCGSSCGCTGTAGAGAACCGGGRGGACACGTGWAATYMGTWRSTMGTWCGCCCGCWYTGGTGTTTTTCGGCTAAAAGRYRRSTAATASMGTTYCGTRATCTGCARTAGCAGASGCGTGCTTCGCASGRAARCGACGGCGACTGCGGYGYYCGCCGTGGGSCCMGCTACYRCTATYTGGCGTGGGTYCGCTYRWRGGCCCGGGKTATGCGCCGGAGGTGCRGGRCGMYRCRRGSYRMYYCCTGGAAGGTAATCTCATACACCATCATCTCTACWCKGSTCGRAGCCTAGYCCGTGCGAGCAGACGKAATYGKRYACAYRRRSGCGCCRTGAAAMRCGRGSRCTTGGAAWTSCATYTRTCRCGGRYCTCGTGGCCGCGGATCGCTGGATATGSGWSSSSMSMSSCCSSASGRKTGTGGAGCACGAGCGGCGCGTGCMCAMACTCACCATCATGYGTYCRCGACCGCTCCCCATGGCGAGSTGGTKSTWGCATGYRAGAYTCATAARCTSYCTCACTTRTAGCTCGGRCGRGATACYAGGGCKGRAATYCGCGGTGGGCTGCGCGGCGGGTCTTACCCGTGCGMTAGGGTTCTTTCTAACTGAGTAATCCGACGRTGAMCCCGTCCTAACGCCSGTCTGCGATGCARGCTGTCAGMCGAYGGRGRCTGCGTCGRGTCCAGRRAGTCARTGGGTGGMCGGSGAAATYGGAYGAWCACTGGCCGARTRACRACTCCTRRMTTCRSAAGGTGGTCCRYGGCARACAACCCRGGCGTRGGGGCCGAGASGCGACCCCCCRRGSAGGAAGGCCGCCYGCYGGTAACGGGAGGAAGGGCCGGCMGKCGGTCGCCGGYYCAGRYGYRGRRYGCCGMTRGGRCGCCGATAYTGCGTAAGGGAACCCWTGACGGTCCAGTGAATYATCGCTGCTTGTCYRYMCGCTGGATTAWRCGMGYMGCGCGYACAGGYCGACGGMGGGTCTMCGSAYRGCGGGCCGCGCTRKGATSGCYMGCGAACCCTTSGCTTGTCGGKCGRCTCGAYGAGCGAAGTCTTCCRRYYTCYAGCCCGACGAGGYAGCGGAGGGCCGTTGGTGACTGGGCCCGRAKAMGGAGGGTCACTGCCGGGGCGYGGTTTGGATTCCGCTCCGGKMCGRCATYAGCGTGTAMGGAGGCCGACRGGGMGCKTGGTACCTCCCCCGATRCCGCCACACAGCCACGGSARAGCCYSTRRAYGCMAGGCACTCGTGGCAGAACCRTRCACSAAYCYAGYGGGACARTGGAGASGTGTCGCGCYCTTCAGTRMAGGYCACCCGCCAMGCAGACGAGCCGGGCYGCGYCTCGGGCGCMCGGGCGGGGGSCRRAASCCCGCGCARGTGCCCAGYMRCATAGKYGYGCCCTAACTCMYGCSGAYTTTCSCTCCCCTCTGMCAACGGCCGGGCGCGCATTGGGCCCGCCCMCGACTCGCAGGTGRCTGCGCCATCCAGTACTCTRGRRGGGCCGRWMYGTCCGSCCTACAGMYATACKCCCCCGCGCCCCGTATACMMATTGAGACGTTTCGCYTGGCGAAGAACGTRMRGRTCACGMCACYGGCTTRKYKGGSGGAGGGCTYSACRSYKTACAGSWYKKCCACAGCCYRYCCGTWAWGGKRYCYCYTGGCATGACCTTCAAYYGTGGTSCGRTGGGAACGCGGCCGCCGGCCRRSKKRCGRCGTCTTCCGGCCKGCGACGCTGGTGKGCCCYWRYGSRCMRCRYGARYGGYGTCATCCCCTTAAAYCGGGGGCTCT
>s9333
ATCGGATTTCAGTTACGACTTGTTGAATAAGWGCCGACYCCAYTGCGGCGCGCGGGTCCTAKGTACGGGCCCAGCACAAGACGGCGAYATCMGTTYCCGTCACCSCTYSTCYCATGCGTCCGATSGYCCACGTCTAGGYGGCTTGGAGCGACGGACGGCCGACGTRTGGTGAGGAGGATCAGCRACGCGATGCAGGCMGRGGGMAGGGCACAKKCGGTACGTCRGGCGTAACGTTATCKCAGTTCCRWGRAGCCRAGATACAAGGATTCGGGYGYGTARCASYRSRCACGCCACGCCGGACCGTAGCTCGCAGGGCMMYGGTYTCGGKCCGCACACRGGTGRCGYCACCGCTACRATCMTCAYCCAGGGYCGGCCACCGCCCTRRYCCGRGGGCTCCCMSYCCTAKMKRYWCRYYYKMYRYTTGGMGGTCGGCCWGTCCTAATGATGGYTTKACACMSWGCGCCKCGGCCTCSYGATMGGGAGGGGTYGAGCRYTACYCACTTTGGCAMRGTCSCGATATRGTAGGYTTMAGRGCTGSTCGATGCATASSSRWGGCAAYAGCMCGTCCACCYACGGMYACYCGTGGGCGCACACCCTGGCGCACCACCCAAAACYYGTTYGRYTCAGGGGSGGYCCCCYCCGGCCACAGGGCCTACCCGCGGYCGACCGWCGTGTGGGCCATCCCTCWTTGACTGGGAGTCAGKCTCGTGGRGGGGTYSRTATAATCRRWRRTGTAGCCGGGGCRMCCTCACCGYCGTCCAGGCAGAGRRGTGSCGCAACCYTGTACYSCCCTCCYCCCYTCAGCCAYTGCAGACGGGCTYYCTYCGGTTCCACCAARGGGGGTTGTCGSMAYTGGSCCWYTGGTCGMAGGRAYSYGTCGAGGGATGRCAGAGCCCGGGCCACCACGCTCACRRMRGGGCCWAGTCWTARCCAAACTGGGGRCCTCCTGGTCATTKCAGRCTCATGMRSSSSSGGWCGCGKGGCGAGGATCGMCCGATTCRCGMCGCGAGTTRRRSRYRCKGSWWARASTTCCCGTARGCGGCCCRSRYMRAYYGGGCGRCTRGCTCARCSCAWTGRGATKCCWCGCWTAARAGTTYTYYAGGCACAGGWCRGTGGATCCCAWMTTCGCGCGGGGCMGCGCCTCACTCCGCCCCARARCWTGGTATGTTTACCYTMAYYCTATRGCTRGTCTTRAGACTATTCCAGCCGGTCGMTYCCCGGGSGCCTGGCSATCCTCGAGACAGCTGCGACGTTTAGAGCRAGGCACCGTCGCGGAYCRCGGCGRGCCCAGGGCGCACCAGCGACCYAGYTGCCACCGGCCRARCYTCCCTCGASYAATTAGKCYTCCATTTGGCATGCCYGYSYGGYYRGAGGRCTGGTTTGAGCCGSRCGYRTTYRTCTCRTTCCTACGTAGKWGGTGSRGCCCCGTCCGCSGCCGGGCTGTCGGCGGTGAACYTYCYCTCCCCKGCYGRWATAGTTTCAGTATCTMGTACTCCYAYAGCGCGSCWYYCCTCRCGCCACGGTTTACRWTCTGCYTACACAKCGMAGGTCGMMCCYCRGCTCGTCATTCAATATTCCRGGCGGCCYTGWRWTRAAAGTACAARCAKSCGTCCCGCGSKAGCGTRGATGTTTCGCGACCAAGGTKCCTCGSGMGSTYRGTCGAAGMGGSMGSGCCRKWAAGGGAGGGGTYYCWCTTTYRYAACRGGAGGTCCCGYCASYGRCCCACCYTCTCKGTTTGTWYYYRTKRYYWGCAARSGCCGCGAGGGCGSGCTGCGGTCCCGCGCRMYTSYGCYCGRAGKMAAYAYGYCRMSYGCRRYTCTGTCTTGYMGKCCGGGCGTGCKCGCTCAAGSGTAGACAGCRTWYGYRCGCCCGCSSGRTYTYYGWCACTGTSRCCSRTSAGGACYACTCCKCAGWRTGCRGARCGCRGWCCTCSAMTGGCGGCCAYCCGCCGCACCGCGGSAGGWTGCAAGGGAYRGSACTRCGCGCCGACGGAGAGGCRRGCCTAGATGTCAGCRTGYYACRGAGRAACAAGCYYKKRGGAGGSGCCCACGYCRCCMSRGCTCGRCTTGACATCAMCCGTACCCCGACCGACAACTTCGRCCGCSCCGTCACGGGAYSGGCGACCGCGGCGCCGCYCCGGGGYWCAYTRGTCCYYTAACSYYGACATRCYMGKTGCATCTCACGCRGTGGYATTTTCACTCKRGGGACTGMCACTCAGGTTCCTGGGGTAGCGAACGYCGCCATRRGTGRGCTTRRACGTAGTGCGGAGGACGGARRGCKATWTCYCYGCWTCATCRGYACWRGGRCGGGYRTCAGGCTYCCTGTGYYYGGGAYCARMYGACCCGTGCTTGSCCCRRCAGGYACCCAGTCCAACAGTGARCGTGCCKGGGCAGCRGCGGGATKYCTCCCTCCAGCGCRRGMGCCCTCCCYYCGGCCAGGCGGTAGATCTAAAYACCGCGCCCGYTRTCMGAATSACAMGSAGSGYCAGCRRSYCCGTARCRKGCCMTTCGGCGTTAGGSGCCGGYGCSYCAGRGGKGCCACGTGRGCCCKTAYGRGGGWRCGCGCTCTMGRTYGTGWGGGCGGCGTCCTACAATYCCCSCRCKAGGCCGCTGGCCGASMMRYYMCYTRAKCRCACGCACWGGKTGCACYRRAGCGCCCCGTAGGGCGTGAGGAAACGYAGGAGAGYSYCRTGGMGYYRCCGGAYGATCCCTTCCTTCGGTGAAGRGCCTCRCWSGYGYTCAAGCKAGCGATAACCGACGTGCACCYCGTGGAGCCGGAATCCSSGGRAGCCRCAKTTATTSGGACGTCGTKRCCGTCCSRCCAAATRYCYGAGTCGCGGGAAGTTCGAACGGAYAKCAAACGCCTSGYGCGCCGGCGAASGYYRAACGATGGGCTATSGCGGCACTAACCYYCACCTAGCCCATCCYGTCAAGAGAGAAACCAKYCTGCTCAGCCCCGAGGCRGCAGCCGTCCCAGCCGCGCTGAGAGTCMTGATYGGCTACSGTAGCATCCTGGCSGGTAGAGACACCAWGTCCGACCGCGGGAGGGCMCATGGCAGGCCRGAACAGTGRGCTGMGAAGCACCCCTCCCTGCMAGRTGACAKYCCCCKCARMYCSRYRYARACGAGRGATCGCTGCWCGGCSTCGYAACGGCGGGCGGGGGCCAGAAGACAGCTGTGACCCGYCACCTTRGGCGTGTAGTYRGRGCGGCAGCGRMYGTGCGACWCGGCCGTWCCTCGCTTWYCASACCGCTKTGAYGACSAGCGATGGCSWAGYGASCTAMTGCCAAGACARCTAGAGACTTCGGGAKSYCTGCYAAGGTTCCTTCGGGACACCWYCTKCACGGGCTYGGMATASGCCCYCTCYGGTAGSYRYGCGAACCSGCTCCCCYYTCGGCGTATCGCTRACATCGCAATRTTMCTGGGGGCGACCYMRCGTCSCGSACCACCGCSCTTCGSRYTGGCGCGAAGAATCTTCTGCGTTAGGACCCGTAGGSCYYAWTCMAGCTCTCYSGCCGGCCGTACATTCCCTGCCYCGRCRCGATSGCCAKCGGCCMCGMGYAGAATGKCSMAGGATTTAGGACCACTTGGGGYCYSYGRYCGGGGCGCCYCCCCCGASCYCGGTAYRCGGCAGYYAYACTGGGRCRCCTCGCAACTCRCCCCGYCGGGCRGGGYYGTCRTCTCRTKGYYGTGGTTGGGYCCACGYCGRCGCGACGCTAGASGCGAYACCGWCYCGTGCSSTTRCRGGRCYASRGGYRMRCGAATCTCTGGGRRYTTTCTGTYCTGCTTCCGAAMCCCTGGCTCTAGCACWWSRRRCCCCGCGYYRCTSGRACGKGMGGTRYAGCGMTTGCTAGRCYCGCGCCCRGCTGGGGGTTGCYAGAACCTCGATAYAAAGCCYGCCRGAGRCYGCTCAGGRRYSCGCGCTTRRTGGTGGAACARRTYRGGAGAATAGGCAGTAAGCCCTTTATTYYGGGCGKGCTRYGGRGGGCGGGGTMGCCCGYAGCGGGACRWCCCTGGCTCTCCCGTCTGAGGTCGTTRTATTYTGGGGGTTGYGGTGCYCTGAKWGKGYCTCCWGAGCGGGCCCCGGCMGGGCCGGYCCRGCGAGTSYCGGGGTRGGYGAAGTTGYTATCKMKGCCYKYRYYYGGGCGGGCGKCATATGTCACTGCATCGGGCCGACGCCYTWCGCYCCGGCTGGCGASGCGCCRYTRARCCATCCRAWYTATGRCCWGGGTCGYCCTTTCCACGTGGTTCTCCCCRMCGAKCAYKAAYGGACCCARGCYGTGACGATAACCCCCTCGRGCGGCGGRCGGGMRTGACGGCGGGCACTCTGGGGTTGCACGGSCACAGGCCYCGGATCTGCKACCAGGGCGGGTTAGGCCTACGRARGCCCGACYYCCCCTCGSCCGYTGTARAGAATCGGGAGGACACTYGWAGTTMGAARSTMKTACGCCCGTTTTTGGATTTTTTAGCTAAAGKGCGASTARCASMKWWCCGTGATCTACRGTAGYAGAGGCGGACTTCGYACGGCAGCGGTGGCGCTTGCRGYGCCSKCCGTKRRGTCAGCTAYYACYRTCCGRCGTGGSTYCGCTYRWAGATTCGGGGTATSMGCCRGAGGTGCGGSACGMYGCRGSSYRMYYCCYRRARRGTAATCYYATRCACMATCATCTSTAYWCKGSTCGGAGCCTAGCCCGCGCGRGYRGACGTCATCRKATACAYRRRSGCGYMRTGAMACGCGRGSRCTTGGAGWTGCATTTGTCGCKGGTCCCGTGGCCGCGGMTCGCTGGRYRTGCGWSSSSMSMSSCCCCAGGAKTGCTGAGCAYGAGCGRCGCGTGCAYWAACTYRCCGTCATGCGYCCGMGMCCGYTCCCCATGGCGCGCTGGYTGTTGCWWGCGGTATTSATAAGCTGCCTCACWCGKAGCTCGGGCRGGGTAMCAGGGCKSRMMWYCGCGGTGGGCTGCGCGRCGGGTCTTAYCCRTGYGCTAGGGTYCCTCCTAGCTGAGCAAYCCCACGGTGAAYYCGTCCTRACGCYGGTCTGCGAYRCARGCTGTYAGAYRAYGTGGRCAGCGTCGGGTCCRGAGAGTMRRTGGGYGRCCGGGRMWRTTGGAYCGTCACTGGCYGARYRRYRACYCCKGAATTCGSWAGGYGGYCCGCGGCWGAYAMCCCAGGCGYRGGGGMCGAGAGGCGGTCCCGCRARCGGGAAGGYCGYCYGCCGGTAACGGGAGGAAGRGTCGGCCGGCKGTYRCCGGCTCAGATGCGGAGCGCCGMTRGGGCGCCGAKACTGCGGAAGGGAACCGTTGRCGTTCCRGTGTAKTGTSSCTGCCTKYCYACCSGCTGGWCCATRCGCRCMGTSCGCACAGSTCGWMGGMRGCTYCCMSCGCGGCKGGCCGCGCYRGGAYSGCYAGCRWAYCYKTSGCTTGTCGGKCGGYTCGACTAGCGAAGTCTTCCAGCYTGCRGCMCAACGRGGCRACGRAGGGCCGTTGGTSACYGCGCYCAARKAMGGAGGSYYMYTGCCKGGGCGTGGTYYGGATTCCGCTYCGRKMTGGCAYTRGCGTGYRMAAAGGYCRACGGKGAGCTTGKTAMCTCCCCCTATGCCRCCRCACAGCCCCGRCAGGACSYSTRRACTCMRAACACTMGTGGCGGAACCACGYAMSAACCCATYGGAGTGATGGARACGTSTYGCRCYCTTCAGKGCGGGYCACCCGTCAAGCARWCGAGCCGGKYCGCGCYYCCGGYACCCGGGTGGRGGCCGAAASCCCGCGTAGGTGCCCAGYMGYRTAGGYGTGCCCGTAYTCMCGCGGATTTTCSCYMSCCTCTGMCAATRGCCSGGCGCGCACTGRGTCTGCCYCCGACTCGCMGGCGGCTCGGCCATCCAGTACTCYAGGGGCRYCGRWMYGTMCGGCCTACAGCTMYRYGCSCCCGCGCCCCGTMTMCMMACTSRRRYRWWKGSCCAGGCGAAGAACGGRMRGRTCACGCCACYSGCTTAKYKGGGGGAGGGCTYSGTGCCTYRSWRSWYKKYCRCRGCTYRYMYKTWAWGGGRYCCCYTGGCRYSRCCTTCAACCGTRRTGCGGTGGGAACGCGGCCGCCRRCCRRSKTGCRRCSYATTCCGGCYGRCSACACTGGTGTGSCCYARYGSRCMRCGCGARYGGCGCTRYCCCCYKAAAYCAGGGGCTMW
>s9512
ATCGGATTTCAGTTACGACTTGTTGAATAATAGCCGRCCCCACTRCSGCGTGYGGGTCCTRKSTACGGSCYCAGCGCAAGMCGRCRMCATACGWYTCAGTCACCSCTTCTCCCATRCGYYCGATCGCCYACRTCTAGSTGGCGTGGGGCGACCGACGRCCGACGTGWGRTGRGGGGGATCWGCAACGCGATGCAGGCCGAGGGCAGGCCACAGGYGSYGTGTYARGYRKAGCRTTATSGCAGTTGCAAGAWACCAWRRTACWGGGATTCGGGCKCGTARCRSYRSRCACGCCACGCGGGGTCGTAGSKCGYRGGGCMCYGRYYYAGGTCCGCACRCGGGTGRCGTCACCGCTRCAATCCCSRTCCRGGRCYGGCCACYGCCCYRRYYCGRRGGCTCCCCSYCCTAKMKRYWCRYCCTCCGTTTGRCGGTYGTCCTGTCCTRAKGMTGGCYYGGCACMSWKGGCCGCGGCCTCSYGATMGGRAGGGCTCGAGCRYTACTCGCWTTGRTACRGTCSCSRTATAKKWGGYTTCAGGGCTGGTCGGTGCATGSSSAATGAAACAGAMCRYYMAYCCACGGMTACCCGTGGGCGCACATYGWGGCGCACCWCCCAAATCTTGTTCGGCTMAGGGRSGGYCTCCCCCGGCCACAGGGCCTACMSGCGGTSGACYSAYGTGTRRRYCMTCMCTMTTYGAYTSGAAGTCAGGCYCGTGKRGGKGKYGGCATAATCRRWRRTGTRGCCTGGGCAAYCGCACCGYCGTCCAGGCAGAGGGGTASCGCAACCCTGTACCCTCCTCCCCYYYCYMRCCRTTGCAGACGGGCTYTCTCCGGTTCCRCCAAGGGGGGCTGKGGGCATKGGCCTTCYGGTCGMWGGGATCTGWCGAGGGGKGGCAGRGCCCGGGCCACCACGCYCACGRAGGGRCGTAGTCWTARCCAWRCTGRGGACCTCCAGGTCATTGCMGRMTSATGMRSSSCGGGTCGYGKGGCGAGGATCGMTYGATTYRCGCCGCGAGTTRARSRYRCTGSWTARASCTTCCGTAAGCGSCCCGSRTCGACTAGGCGACYRGCTCAGCSTATKGRRATKCATCGCTTAARAGTTYTCTCGRCASMAGTMRGTGRATCCCAWMWWCGCGCGGGGCCGYGACTMRYCCCGCYMCAAAGCWTRRYATGTWTACCTTMACCCTMTAGCTRKTSYYGAGRMTAYTCSAGCCGGTCGAYTCYYAGGSGCMTGGCSATCCTCGAGACRGCTGYSRCGTYTAGGRCRARGCACCGTCGCGRACCGCAGCGGKCTCAGGGTRCACCASCGACSCMGCTRCTMCCGGCCARACCTCSYKSKAGCAATTRGKCTTCCMTTAGGCATGCCCGCGYGGCTGRAGGGYTGRTTWRGGCCKGRCGTGYYYGTCYCATTCCTACATRGTTGGTGSAGCCCCGTCCGCCGCCGGGMYGTCGGCGGTGAACCCCCTCTCSCCGGCTGRWATAGTTCCGAYACTKAGYACTCCCACAGYRCGGATCCYYTCAYGCCACGGTTTACGATCYGYTTAYRYRGCRCAGGTYGMCCCTCGRMTCRTCATTMAATATTMSACGYGGCCCYGTATTAAARGTACAAGCRGCCGTCSCGCGSKAGCGCGGMTSTTYSRMGACCGAGSTGCCYCRCGCGCYYRGTCGTAGARGGCGGGCSATAAAAGGAGAGRTCCCTTCTTCACAASAGGAGGTTCCGCCASYGGCCCACTCTCTCGGTTCGTWYYYRWKRYYTGCAAACGCCGCGAGGGCGCGCTGCGRYCCCGCRCRMYTGYTCCCGARRGCAACCYGYCGMSYGCAATTSTGYCTTGYMRKCCKGGCGTGCGAGYYYAAGGRTAGACAGCAKATGCACGCCCGCSGRGTYTCTGACACTGTCGCCSRTSCGGRCTMCTYCGMAGWGTGCGGAGCGMASTCYKCGACTSGCGGCYRCCCCCCGCACMGCGGGAGGATRCAAGGSRYAGGACWGCGSGTYGACGGACRGGCAAGCCKMGTCTGCARCGTGTYATAGAGARWYRARCCYKKAGGAGGCSCCCACGYYRCCCGAGCTCRACTTGRCATCACSCGTACCCCGRCCRRYMACYCCGACYGCSCCGTCACSGRAYCGGYGAYCGCGGTGCTGCCYCGGGGTACAYWAGACSTTTAATSYYRRYAYRCTCGGTGCAGCTCRCGCRATGTYATTTTCAYKCKRGSRACTGACACCCAGGCTCCTGGGGYAGCGAACGTCGCCATRAGTGAGYYTRRASGTAGTGCGRAGGACGGAGGACGRCTTCCCYGCWTCATCAGCACWAAGAYGGGCATYAGGMTCCCTRYGCCTGGGATTCRMCGWYTCGWGCTTGGSCCGGCAGGYACCCAGTCCAACAGTGGGYGKGCCGGGGCAGCGSYGGGATGYCTCCCTCCAGCGCGGGCGCCMTCCCYCCRGCMASCCGGYWGATCTATATACCGCGYGCGYYATACGGTTCRCAMGGAGCGCCGGCGACTCCGTAGCAGRCCCCTCGGCGYTARGGGCCCSCGCGTMAGRGGTGCCTGGTGRGCTYKTACRGGGGAACRCGCKYACAGTTGTSTGGGCGGCGTSCTWCARTTASCSCRYKCGGCCGGGGGCCGMSMMRYYMCCTRAKCACACGCACTGSGTGCRCCRGACCGCCCCGCGGGGMGTGASGCARCGCACAAATGCGTCAYGGCGYYRCSGSGCGMTCCCYTCCTTCGKTGAARGGCCWYACWSRYKTACAAGCGAGCSATAACCGACGTGYAYYTCGYGCAGCCGGAATCCCGTGGAGCMGCAGTTAYTCTARSGYCGTTRCTRTCCCAYCGAATGTCTGASTCGCGGGAAGTWCGAMCGGATWKCWAACGCCTGGTGCKCSGKCGAACGTTAAACGATGGGCTATCGCGGMAGTAGMCTYCRYYGAGCCCATCCTCYMRACTGASAGACCATYCTGCYCRGCCCSGGGGYAGCAGCCGTCCCGGCCGSGCTRAGAGCCMTGATCAKCTACCGCGGCATCCTGGCCGGYAGAGGCACCAAGTCCSWSCAGGGGAGGGCACATGGCARACCGGRRCMRYGRGMWGCKAAGGGTCTCTGCCTGCAGGATGCTAKCCACCGCGRMYCCRYRYARACGAGGGATCGCTGYWYGGCGYYGTACCCGCGGGCGGGGGCCTGAMRACCACTGGRGYCCGCCACCYTGGGCRTGTAGGTAGGSCGACGRCGGMYGTACGACTYGGCCGTACCTCGCTTAYCASWTYKCTGYAAYRAYCAGCGATGACGAAGCGACYTTCTGYYRAGACRRCTWGCRAYWKYRGGMKSYCYGCTAWGSYYCCYTCGGGACRCMWYSTKCACRGGCTCSGAATASGYCTCCTYYRKTAGCYRYGTGAACCCGCTCCCCYCTCGKCGTATCRYYGACATCGCTATRTTCCTGGGGGCGACCYMRYRTCGCGSAYCACCGCSCTTCGGGCYGGCRYGAARAGGCTTCTGCGTAAKRACYYGYARGCCCCATCTMARCYCTCCCRCTGGCCGCGCGAGCCCTGCCYCGACRCRATGGCCRGCGGCCCCAMGTAGAAYGGCCCAGSAYGYAGGACCACTTGGGGYCYSYGATCRGGCCGCCCCCCCCGAGMTYGGTATACARTAGYYAYACTRGGACAYCTCGCAAYTCGCYYCGTCGGGCRRGGYYGYCGTCTCRTGGCYGWGGGTGGGYYYRCGTYGGCGCGAYGCTARASGCGRCACSGTCCCGTRCSSYTRSAGSACTACGKGCGMRGGRRYYTCTGRGGRYKTCCTGYCMKGYYTMCGAACCCCTGRCTCTAKCACWTGAAGCCCCRCRCTASTCGAGYRTGARGTGCAGSGCTTGCAWGGYTCGYGCCCGGCCGGGRGTTGCCTCAACCTCGRTAYAAWGCCTGCYRAAGRCCRMYSRRGAGTCCRCGCTTRGTGGTGGAMCRGRTTGRGAGAATTAGCRGTAMGTCSTTTATCYYGGGCGKGCTRYKGGGSKYKRGGTAGCGYGCAGTCAGAYGTCCCYRGCTTTSCCGTCTGAKCTCACGAWRYTYTTGGKRTTATGCKRTYCYRAGAGGGTCTCCAGMGCGGGCCCCGGCCRGSCCGGCCYAGSGAGTGCCSGRSTGGGTGAGGTWGCTRKMKMKGCCCKYRYYYGAGCGGGCGKCCGRTGTCACTGCAYCRGSTCGACGCCTTTTGGCCCGTCTSGCGGCGCGCCATYGRGYCRTCCGAWYYRTGACCWGGACCGTMYYKYSYWSCTGGTGCTGYMTACCKAGCRCKGCCGGACCCARRCYGCGAACATAAYCCCCTCGAGCGGCGGGCRGGCGKGCCGGCGGGCACTCTGGGGWTGCRAGGCCRYRGGCCTTGGATCWGCGRCGCGGGCGGGGTARGYCYRCRGAAKCCCGACCCCCCCTGGCGCGYTRTARAGAAYYGGGAGGRCACTTGTWGYCCATWGGTMGTACGCCCGTWTTKRGRTTTTTCRGCTAAAGKRYRRCTAACRSMKWWCCGTGATYTACAGYAGCAGASGYGGACTTCGCACGGAAGSGRYGGYGACTGCGGCGCCGGCCGTGGGSTCMGCTACYACYATCTGRCATGGCTTCGCTCGTGGRYYCGSGGTAYSCGCSGKRKKKRYGGGRCGMCRCRGGSYRMYYCCYGGRAGGTAGCCCCATGCACMATCATCTSTRCAYGGGTCKGAGCCTAGCCCRYGCGRGYGGGMGTCAWCGKGCGCAYRRRSCCGYMRYSWAMCGCGRGSRCTTGGAGWTGCATYTGTSACGGGTCTTGYGGYCGCGGMTCGCTGGATATGCGWSSSSCSMSSCCCCMCGATTGCKGAGYACRARSGGMKCSWACCTTAACTTRCCGYSRTGCGTCCGCGAYCGCTCCCCATGGCRCKCTGAYTGCWGCWTGCGGTATTGATAGGYTCCCTCACTCGKAGCTCRGGCRGRGTWCCAGGGCTGGMMWTCRCGGKRGRCYGCGCGGCGGGTYTTATCCRTGCGCTAGGGTTCCGTCATACTGGRYAATCCCACGGTGWACCCGTGCTAACGCCGGTCTGCGATGAAGGCCGTCAGCCGACGTGGGCAGCGTCGGGCCCGKRGAGTCAATRKGTGGCCRRGGMAAWCGGATCRTCACYGGCCGAATRRCRWCTCCTGAATTCRSAAGGYGGTCCAYRKCAGATAMCCCRGGCGYRGGGGCCGAGAGGCGRYCMCGCAGGCRGTWAGGCCGYYCRCCGGTATCGGGAGGAAGGRYCGGCCGGMGGTCGYCGGCCCAGATGCGGAGCRCCGCTGGGGCGCCGATACTTCGTARGGGAWMSCWTKGCGTTCCRGTGAATYGTCGCTGCCTKYCTACCCGCTGKACCATGCGCGCMGYGCGCACAGGYCGWMGGCGGCTCYCCGCRCGGYGGGCCACGCTGGGATSGCTAACAAAYCCTTCGCTTGTCGGTCGACYCGMCGAGCGRWGTTCTMCAGCTTCCGGCMCAACGAGGCGAGSGAGGGCSGTTGGTGACTGCGCTCRAATMAGGCTGSYYMCWGCYGGGGCGYGGTTTGGATTCCGMTYCRRTCYSGCACTAGCGTATACRAAGGTCAACGGGGAGCKTGGKAAGYCCCCCTGTGCCGCCACACAATTCCGGSAGRRCCYCTAAACGCMAGGCMATMGTGKYGGAACCGYGCAAGAGCCCATCGGGACAGTGAAGACGTSTYGCGCCCTTCGGTGCGGRCYAYCCGYCAAKCAGACRAGCCGGGCCGCRCCYCCRGCACMCKGGCGGAGGSCRAAAGCSCGCGTAGGTKCCCASCMGCATWRGCSYGCCCGAATKCCYKYSSRYWYTCSCYMSCYWSYKMCAAYGGCCCGGCGCRCAYTGRGCCCGTCCCCGACTCGCAGGYGGCKGCGCCATCMAATTCTCYASRRGGGCCGRWMYGTMCGSCCTWYARMYMYRYGCCCCCGYRCTCCGTMTMCMMACTSRRRYRWWKGSCCWGGCGAAGAAYSKGAAGGTCACGMCMCYGGCTTATYKGRGGGAGGGCTCSRCGCCGCRSWRGACGKTCGCAGCCYRTCYKTWAWGGGATMYTCTGRCRYSRCCTTCRACCGTGGTGCGGCTGGAACGCGGCCGCCGGCCRRSKTGCRRCSYCTTCCGCCTKGCGACGYKGGGGKGCCCYARYGSRYCGCGCTARYGGCGTYATCCCCTGRAWCCGGGCGYTCT
>s9256
ATCGGATTTCAGTTACGACTTGTTGAATAATAKMCGRSYCCACTGYSRCGTGCGAATCTCAKSTTCGGCCTAAGCACAGGCCAGCGACATCCGTTTCCGTCACCSCTTCTCCTATGCGCCGGATCGCCCACACCKAGGTGGAGTCGGGCGTCCGACAACCGACGTGTGGTGAKGAGGATCAGCAACGCGATGCAGGCMGRGGGCAGGSCACAGGYGGYATGTCAGRCRKARCRTTATGKYAGTTCCRAGAAGCCGAGATAYWRGRATTCAATCGCGTAGTASYRSRCACGCCACGCGGGATCCCAGCTCGCAGAGCMCYGRTYYMRKKCCGCACRCGRGTGRCGYCRCYGSTRCAATCMYSRYYCRGGRYYGGCCACCGCCCTAGCCCGAAGRCTCCCCGTCCTAKMKRYWCRYYYKMYRYTTGACGGYYGTCCTGTCCCGAGGATGGTTTGGCACACWGGGCCKCGGCCTCSYGGTCGGGAGAGCTCGAGCGTTAYTYGCWTWGGCAMRGTCSCGRTAWAGTTGGYTTCAGGGCTGGTCAGTGCATRSSSAAKGAAACAGMACRYYMACCCACRGATACCCGTGGRYGCACATCGATGCGCACCACCCAAAWCTTGTTCGGCWCGGGGGCGGTTTCCTCCGGCCACAGGGCCTACACGCGGTCGACTCACKTGKGGGCCCTCCCTATTCGATTCGAAGTCAGGCTMGTGTRGGTGTTGGCATAATCRRWRRTGTAGCCTGGGCAAYMKYACCGYCGTCCAGGCAGAGGGGTRCCGYAACCCTSTACCCYCCYCCYCYYCCYMRCCATTKCAGACGGGMWTTCTCCGGTTCCACCAAGGGGGGCTGTGGCAATTGGCCTTCCGGTCGCAGGGATCTGTCGAGGGAGGGCAGAGCCCGTGCCACCACGCTCACGGCAGGRCSTAGTCTTAGCCAAACTGAGCGCCTCCTGGTCACTGCAGGCTCATGMRSSSSGKGACACRGGGCGAGGATCGCTCAGCATGCGCCGCSAGTTGARSGYRCTRSWTARWGYYYCCGTWARYGCCCCGSRYMRACYRGRCGAYCGRCTCAGCCTATTGAAAYGCCWCGCWTWAGAGTTYTTYCGGCAGMAGTMRGTGGATATCAAATTCGCGCGGGGCCGYSAYTCRCYCYGYYACAAAGCATGGTATGTTTACCTTCAYCCTATRGCTGKTSTYGAGACTATTCGAGCCGRTCGACTCTTAGGSGCCTGGCSATCCTSGAGACAGCWGYSRCGYYYRGRGCGAGGCACCGTCGCGGACCRCAGCGRTCTCAGGKYGCACCASCGACGCAGCTGCTMCCGGCCAAACCTCCYKSKAGYAATTGGTCTTCCATTAGGCATGCCCGCGTGGCTGGAGGGCTGATTWAGGCCGGRCGTGTTYGTCCCRTTCCTACRTAGKTGGTGGAGCYCCGYYCGCSGYCGGGCTGACGGCGRTGAACYYCCTCTCCYCGGCTGRWATMRTTYCAATACTGAATASTCCCACAGTRYGGATCCTTTCAYGCCACGGTTTACAWTCTSTTTATGTGGCGCAGGTCGACCCTCGGCTCGTCATTCAATAYTMCACGTGGYCCYGWATTAAARGTACAAGYAGSCGTCCCGCGSKAGYGYGKATSTTYSGCGRCSRAGGTGCCTCGSGAGSCCGGTCGWAGAGRGAGSGCCAGAAAAGGAGAGATTCCTTCTTCACAACAGGTGGTTCCGTTAGTGAAGCACCCTCTCTGTTTGTWYYYRWKRYYTGCAAACGCCGCGAGGGCGCGCCSCRRTCCCGCGCRMYTCCTCCCGAAAGCAACCCGCCGMSYGCAATTCTGYCTTGCCRGCCKGGCGTGTGMGTCTAASSGYCGACAGCATATGCAYGCCCRAGGGGWTTCTGACMMTGTCGCMSRTSMRGRCCACTCYGCGGWGTGCGGAGSKMRSTCYGCGACTGGCGACCACCCGCCATACCGCGGGAGGATGCAAGACGCAGGACAGCGGGYTGACGGACRGGCGGGCTTAGTCTGCAGCGTGTYAYAGAGARWYRAGCCCGGAGGAGGCGCCCACGYYRCCCGAGCTCRRCTTGACATCACCTGTGCCCTGGCCAGCCGCCCAGGCCCCCCSGTYRCSGGGCCGGCGATCGCGGCGCCACCCCGGGGCACATTAGACGTTTARCSYYGACATACTAGGTACATCTCACGGGGTGGCATTTTCACGCGGGGRACTGATACCCAGKTTCCTGGGGTAKCGAAYGTCGCCATGAGTGAGYYTRRACGTAGTGCGGAGGACGGAGGACGACTTCCCCGCTGTAKCRGCMSTAGGACRGGCATTAGGATCCCTAYGCCTGGGATYMAACSAYTCGWGCTTRGCMCRRSRGGCAYCMAGTCCAACAGTGRGCGTGCCKGRGCAGCGGCGGGATGTCTCCCTCCAGCACGGGCGCCMTCCCCCCAGCCACCCGGTAGATCTAAATACCGTGCGCGCTGTMMGGWTCRCMMGGAGSRCCRGCRRSYYYGTAGCAGRCCCCTCGGCGCTAGGGGCCCGTGCSYMAGGGGTGCCWSGTGAGCTCGTGCRRGGGAACGCGCTCACAGTCGTGTGGGCGGCGTCCTACAACTAGCCCACGCGGCCGSGGGCCGMSMMRYYMCCKRRKCACGCGCACTGSKTGCACCAAAGCGCCCCGCGGGGAGTGAGGCAACGCACAAGAGCGTCACAGCGTYRCGGGGCGATCCCTTCCTTCGKTGARRRGCYATACTGRTGTACAAGCGAGCGATAAYCRACATGCACCTCGYGSAGAYRGAATCCCGKGGAGCCGCAGYTATTCTRGGGYYGTTRCTAACCSACCGAATGTCTGAGTCGCGSGAARYTCGAACGGATWKCWAACGCCTGGTGCGCSGGSGAASGYYRAACGATGRGYTATSGCGGCAGTAGACTYCGTTGAGCCCATCCTCTAAASWGASAGACCATYCTGCYCRGCCCCGGGGCAGCAGCCGTCCCGGCCGCGCTAGGAGYCATAATCAGCTACCGCGGCATCCTGGCCGRCAGAGGCACYWAGTCCGAGCAGGGGAGGGCACATGGCAGGCCGGGGCCGTGAGCTGCGAAGCGTCTCTCCCTGCMGGRYACTAKCMACCKCARMYCSRYRYARRCGAGRGATCGCYGCACKRMSTTGCACCCGCGGGCGGGGGCCTGAMGAMMRCTGGRRYTCGCCACCTTGGGCGCTAAGGTAGGSCKRYRRCGGACGTACGACACGGCCGTACCTCGCTTAYCACATCKMWGTAACGACCAGCGATAACGAAGCGACCWTCTGTCAAGACAATGAGCGACTTCGGGATSYSTGCTAAGGTCCCTTCGGGACACCWYGTKCACGGGCKCGGAGTAGGTCTCCTCCGGTAGCTRYGCGARCCSGYYYYYCTCTCGGYGTATSGCYGACATCGYAATRTTACTGGGGGCGRGMTAATATCCCAGACCTCCRCSCTCCGGGCTGGCACGAAAGATCGGCTGCGTAAGGAYYYGYARRCCCYATYTMAGCTCYCCCGCYGGCCGYRCRWKCYCWSCCCCGRYGCGATGKYCRGSGGCCCCRAKYWGAACKGCGCRGCRTGCAGGACCACTTGGRRCCCCCRRTCGGGCCGCCCCCCCCGASATTGGYAYACRGCAGYYAYAMCAGGACGCCTCGCACCTCRCYYCGYCGRGCRGGGYYGYCRTMYCGTGGCTGTAGGTGGATCCGCGTCGGCGCGACGYTWGASACGGCACCGTCTGGTGCGCYTASAGCRCYASRKGCGMRGGGGTCTCYGRKRGYTTCCTSTYCTRCCTCMSAACCCCTGGCKCTGGSACAWSRRRYCCCRYRCTASWCGRGYRTGAGGTGCARSGMKYGCATRGYTCGYGCCCRGCTAGRGRYTGCCAGAACCTCGRTACATAGCCTGCYRAAKACYGCTCAGSAGTCCACGCTTGATGGTGGCCCAGRTYRGGAGAATAGSCGGTAMGCCSYWTATCYYRGGCGKGCYRYGGRGGKCGGGGCAGCCCGCRRCGRGATGTCCCCAGCTTTSCCGTCTGATCTCRYKATATGCTGGGKGKTGYRGTRTCCTGAGWGGRYCYCYTGMGCGGGCCCCAGCAGGGCCGGCTCAGCGAGTCCCGGGGTGGGTRARGTWGCTRKMTMKGCCCKYRYYYGGATGGGCGKCCTATSTMRYTRCAYCGGGCCGGCGCCTTTTGGTCTGTCTCACGACGCGTCRCTGAGYCATCCGTACTRTGACCWGGACCGCCCTTTCCACGTGGTGCTCCCTACCGAGSACKGCTGGACCCAAGCCGYGAACATAACCCCCTCGAGCGGCGGGCGGGMGGGCCGGCGGGCACTCTGGGGATGCACCGGCGCGGGCCTTGGATYTGCGGCCCGGGCGGGTTARSYCYRYGGAATCYCGACCYSCCCTCGSGCGYTGTAGAAAATCGGGAGAACTCKTGAAGTCCAAAACTCGTACGCCCGCTTTGGTGTTTTTTGGCTAAAGGGCGACTAACASMGTTCAGTGATCTACAGCAGCAGAGGTGGACTTCGCACGGAAGCGACAACGACTGTGGCGCTCGCCGTKRGSTCMGCTACYAYYATCYGGYRTGGCTYCGCYYGTRGRYCCSGGKWMYSCGCSGGAGGTGCGGSACGCCRYRGGSYRMYYYCTRRARRGTMRYCCYWAACRCAAYMATCTCTACWYKGGTCKRRRMMTAGCCYRCGCGRRCRGRMGTMATCRKRYRCAYRRRSGCGYMRYSWAMMGCRRGCRCTTGGARAYGCATTCRYSRCGGGTCYYGYGRCCGCGGATYGSTKRRYATGCGWSSSSCSMSSCCCCACGGTTGCGGAGCAYGWGSGGCKCGTACMTTAAYYCGCCGYSRTGCGTCCGCGAYCGCTCCCCATGGCRCTCTGAYTGTTGCTTGCGGTATTGATRGGTTCCCTCACTCGGARCTCAGGCRGGGTACCAGGGCTGGAAATCGGGGTGGGYCGCGYGRCGRGTCTYAYCCATGCGCTAGGGTYMTKYCWWACTGRRYMATCCCRCGGTGAATCCGTGCTRACGCCSRTCTGCGATGCARGCTGTCRGMCGACGTGGACAGCGTCGGGCCCGGGGAGTCARWGGGCGGCCGGGGAAATCRGATCGTCACTGGCCGARTARCGWCTCCTGAATTCAGAAGGCGKTCCGCRTYTGACRCCMMRGRYGCRGGGGCCGAGAGGCGGTCMCGCAGGCRGTWAGGCCGYYCRCCGGKAWSGGGMGGARRGGTSGGCCGGCGGTCRCCGGYYCAGATGCGRAGCGSTRMKGGAGCGCCGATACTGCGTAAGGGAWMSCTTGACGTTCTGATGTATYGTCCCTGCCTGTCTACCCGCTGGACCATGCGCGCMGTSCGYACAGGTCGWCGGCGGCTCTACGCGCGGCKCGCCACGCTGGRATSACTARYAAACCCTTCGCTTGTCGGTSSRCYCGACGAGCCRAATCTTCCAGCTTCCGGCCCAACGGGGCGGGGGAGGGCCGATTGTGACTGCGCTCARAKAAGKMKRSYYMCTGCCGGGGCGTGCTTTGGATTCTGCCCCGGTCTGGCACTAGCGTATACGAAGGTCAACGGGGARCTTGGGAASTCYCCCTGTGCCACCACACAATTCCGGGAGAGCCTGTGAACGTCAGGCACTMGTGGCGGAACMRTGCAAGARCCCATTGGAGTGATGRAGACGTSYCGCGCCCTYCAGTGCGGGCTACCCACAACGTAGACGAGCYGGGCCGCGCCTCGAGCGCMCGGGTAGGGGSCRAWASCCCGCGTAGGTGCCTAGCAGCATAATCCCGCCCGAAYTCMYKYSSRYWYTSGCTCCCCTCTGMCAACGGCCCGRCGCGMATTGRGTCCGTCCCCGACTCGCAGGTGGCTGCSYYCTCAAGTTCTCYACRRGGGCCGGAMYGTCCGSCCTACAAACATACGCCCCCGCGCTCCGTCTMCACACTSRRRYRWWKGGCCAGGCGAAGAACGTGCGAGTCACACYMCTGGCTTATYKGGGGGAGGGCTCSGYGCCKTRSWRSWYKKCCACAGCCYRYCYKKWAWGSGRYATYYTGRCRYSRCYYYYRACCATGGTSCRGYKGGAACGCGGCCGCMGGCTGAGKKRCGRCSTMTTCCGSCCTGCGACGCTSGKGTGSCCYWRYGSRYCGCGCGARYGGCGTYAYCCCCTKRAAYCGRGSGCTMT
>s9502
ATCGGATTTCAGTTACGACTTGTTGAATAATAGCCGGCCCCACTGCGGCGTGCGAATCTCAKSTTCGGCCTAAGCACAGGACGGCAACATACGTYTCCGTCACCSCTTCTTCTATGCGCCGGATCGCCCACATCKAGSTGGAGTCGGGYRTCSGACGGCCGACGTGTGGTGAGGGASGTCWRCGACGCGATGCAGGCAGRGGGCAGGCCACAGGYRGTATGTCAGGCGTAGCGTTATGTCAGTCCCAAGAAGCCGAGATACTAGGATTCAATCGCGTAGTACCACGCACGCCACGCGGGATCCCAGCTCGCAGAGCCCTGGTCTAGGTCCTCACGCGRGTGACGCCGCCGGTACAAWCCCCAYCCGGGACTGGCCACYGCCCTAGCCCGAAGACTCYCCSYCCTAGCTGYWCRYTTGATACTTGACGGCCGGCCTGTCCTAAGGATGGCCCKGCACACWGGGCCKCGGCCTCCTSGTCGGAAGRGCTCGAGCGTTACTCGCATASGCAAAGTCCCGATATAGTTGGTTTCAGGGCTGGTCAGTGCATACGGAAGGCAGCAGCACACTAACCCACGGMYACYCGTGGRCGCACATYGAKGCGCACCWCCCAAATCTTGTTCGGCTCRGGGRSGGYYTCCYCCGGCCACAGGGCCTACMCGCGGYCGACTCATGTGTAAATCCTCCCTCATTGACTGGAACCCGGGCTAGTGGAGGGGTCGGCATACTCAATAGTGTAGCCGSGGCAACCGCACCGCCGTCCAGGCAGGGGGGTGSCGCMACCTYGTACTCCCCTCCCCCCCCCAGCCRYTKCAGACGGGMWTTCTCCGGTTCCRCCAAGRGGGGCTGKGGSMATTGGCCYTCCGGTCGMAGGGATCTGTCGAGGGRGGGCAGAGCCCGGGCCACCACGCYCACGGCAGGGCSTMGTCWTAACCAAACTGRGSRCCTSCTGGTCACTGCAGGCTCATGMRSGCGGGGACRCAGGGCGAGGATCGCTCAGCATGCRCCGCCAGTTGAAGACGCTGSWTMRAGTCCCCGTWAGCGSCCCGGACAAACTAGRCGAYCGRCTCAGCCTATTGAAACTCCTCGCATAAGAGTTYTTCCGGCAGMAGTMGGTGGATATCAAATTYGCGCGGGGCCGYSACTCACCCCGCYMCAAAGCATGGTATGTTTACCTTCATCCTATGCCTGKTCTYGAGACTGTTCCAGCCGATCGACTCTTRRGSGSCTGGCGAYCCTCGRGACAGTTACGASGTTYARAGCGARGCACCGTCGCGGACCACGGCGRKCTCAGGTCGCACCAGCGACGCAGCTGCTACCGGCCAAACCTCCCTCGAGTAATTGGKCYTCCMTTAGGCATGCCCGYSCGGCTGRAGGGTYRRTTARGGTCGGACGCGTTCGTCCCGTTCCTACGTRGGTGGTGGAGCTCCGCTCGCGGTCGGGCTGTCGGCGGTGAACCCCCTCTCSTCGGCTGAAATMGTTYCAATATTKAGYAGTCCCACAGTRTGGATCTCTTCATGCCACGGTTTACGATCTGCTTATGTGGCGCAGGTCGCCCCTCGGMTMGTCATTCAATACTCCACGTGGTCCTGAGTTAAAAGTACWAGTAGCCGTCCCGCGCTAGTGTGGATCTTTCGCGGYCGAGGTGCCTCGGGAGGCCGGTCGTAGAGGGMGGGCCAGAAAAGGAGAGATTCCTTCTTCACAACAGGWGGTTCCGTTAGYGRMCCACCCTCTCKGTTYGTWYYYRTKRYYTSCAARGGCCGCGARGGCGCGCCCCAATCCCGCGCRMYTCTTCCCGAAAGCARCCTGTCGMSYGCAATTCTGCCTTGCCAGCCTGGCGTGCGMGCTCAAGGGTAGACAGCATATGCACGCCCGCCCGGTYTCTGACACTGTCGCCGGGCAGGAYTACTCCGCRGTGTGCGGAGCGMACTCYTCGACTCGCGGCYRCCTGCCGCACCGCGGSGGGATRCAAGGGGCGGCACTGCRSGCCGAAGGMCRGGCGGGCCGARTCTGCAGCGTGTYACAGAGAAACAAGTCTTTAGGAGACSCCCACGYCRCCCSAGCTCGGCTTGACATCACCTGTGCCCYGRCCRATAACTCMGGCCCCCCSGTCRCSGGRCCGGCGATCGCGGCGCCACCCCGGGGCACATTAGACSTTTAACGCYGACATACTAGGTACCTCTCGAGGGAYGGCATTTTCACGCTGGGGRCTGATACYYATKTTCCTRKRGTAKCKAACGTCGCCATGAGTGAGCTTGAACGTAGTGCGGAGGACGGAGGACGACTTCCCCGCTGTAGCAGCCGTRGGATGTCCAACAGKCTCCCTATGYCTGGAATCARMCGACCCGTGCTTRGCMCGRSGGGCAYCMAGTCCAACAGTGAGCGTRCCKGRGCAGCGSYGGGATGTCTCTCTCCAGCACGGGCGCCCTCCCCCCAGCCACCCGGTAGATYTAWATACCGYGCGCGCTGKMARGTTCGCMAGGAGCGCCGGCGACTCCGTAGCAGGCCCCTCGGCGCTGGGGGCCCGTGCCTAAGGGGTGCCACGTGAGCTCGTGCAGGGGAACGCGCTCACAGTCGTGTGGGCGRCGTCCTACAACTAGCCCRCKCGGCCGCGGGCCGACCAGTCCCCTRATCACRCGCACTGCGTGCGCCAAAGCGCCCCGCGGGGAGTGAGGCAACGCASRAGWGCGYCAYRGCGYYGCSRGGCGATCCCYTCCWTCGTTGAAGGGCCATAYTGRTGTACAAGCGAGCGATAACCGACRTGCACCTCGTGCMGMCGGAATCCCGGGGAGCCGCAGYTATTCTGACACCGWGGCCGACCSATCGAATGTCTGAGTCGCGGGAAGTTCGAACGGATATCWAACGCCTGGTGCGCCGGGGAAGGCCGAACGATGAGTTATGGCGGCAGTGGACTCCGTTGAGCCCATCCTCTAAAGAGACAGACCAKCCTGCTCAGCCCCGGGGCAGCAGCCGTCCCGGCCGSGCTAAGAGYCCWGATYAGCTACCGCRGCATACTGGCSKRCAGGGGCACCTAGTCCGAGCAGGGGCGGGCCCATGGCAAGCCGGGGCCGTGAGCTGCGAAGGGTCCCTCCCTGCCGGATACTAGCCACCTCARMYCCGCACARGCGAGGGATCGCTGCACGGCSTTKCACCCGCGGGCGGGGGCCTARMGAMCACYGGAGCTCGCTACCTTGGGCGCTAAGGTAGGGYGGTRRCKRATGTACGACACGGCCGTACCCTGCTTATCACWTCKAWGTAGCGACCAGCGATAACSAAGCGACCTTCTGCCAAGACRRCTAGCRAYTTCGGGMKSYCYGCTAAGGTCCCTTCGGARCACCATGTTTACRGGCGYGCMATAGGCCYCCTCCRKTAGCTGCGCGAACCCGTCTTTCTCTCGGCGTAYGGCYGACATCGYWATRTTACTGGGGGCGGGATAATATCGCGSATCACCACGCTTCGGGCTGGCACGAAAGGGCTTCTGCGTTAGGACTTGCAAGSCCTWTCCAAACCCTCCCGCCGGCCGYRCRWKCCCWSCCYCGRYGCGATGKYCGGCGGCCCCGAKYWGAAYGGMCCAGCATTYAGGACCACTTGGGRCCTGYGGCCGAGGCTCCCCATTCGACMTCGGTATGCAGCAGYYAYACYAGGACGCCTCKCAACYCACTTCGYMKRGCGGGGYCATCAYCYCGTGGCTGTRGGTGGATCCGCGTCGGCGCGACGYTWGASACGGCATCGTCCGGTACGGYTRGAGGACTACGGGCGCRGGAGTYTCTGAGRRTTYYCTGYYCTGCYTCCGAACCCCTGGTGCTGKSACWTSGRAYCCCRCRCTACWCGRRYATRAGGYGCAASGMTTGMAWRGTTCGTGCCCGGTTGGRGGYTGCCAGAACCTCGRTGCATAGCCTGCTGAAGACYGCTCAGSAGTCCACGCTTRRTGGTTGCCCGGRTTGGGAGAATWGSCRGTAAGCCSCATATCTCRGGCGGGCTRYGGRGGKCGGGGYAGCCCGCRRCGRGATGTCCSYAGCTTTCCCGTCTGAKSTCRYKATATGCTGGGGGGTGCGGTGTCCTGAGTGGACCCCCTGCGCGGGCCCCAGCCGGGCCGGCCCGGCGAGTGCCSGGGTGGGTGAGGTWGCTGGCGMKGCCCKYRYYYGGGTGGGCGGCCTATGTAGCTGCATCGGGYCGACGCCTTTTGGTCTGKCTSACGACKCGTCAYTGAGCCATCCGAACTRTGACCAGGACCGTMYYKCGTTGGTGGTGCTSTATACCGAGCACKGCYGGACCCAAGCCGTGAACATAACCCCCTCGAGCGGCGRGCGGGCGKGCCGGCGGGCACTCTGGGGATGCACGGSCGCGGGTCTTGGAWTTGCGGCSCGGSSGGGGTAGSTCCGTGGAAGCTCGACCTGCCCTSGCSCGTTGTAGAAAATCGGGAGAACWCKTGAAGTYCRAAACTCGTACGCCCGCTTTGGTGTTTTTTGGCTAAAGGGCGACTAACASMKWWCMGTGATTTACAGYAGCAGAGGTGGACTTCGCACGGAAGCRACGGCGACTGCGGCGCYCGCSGTTRGCTCMGCTACYACTATCCGGTATGGCTTCGCTYGTGGATCCGGGKWCCSCGCSGGAGGTGCGGSACGCCRYRGGSYRMYYYCTGGAAGGTMATCCYWTACACAAYMATCTSKACACTGGTCGGAGCCTWGCCTGCGCGARCAGACGTMATCRKATACAYRRRSCCGCCGYSWACCGCGAGCRCTTGGAGATGCATTTATGACGGGTCCCGYGGTCGCGGATTGSTGGRYATGCGWSSSSCSMSSCCCCACGGTTGCGGAGCATGAGGGGCGCGTRYMTTAACYCRCCGYSGCGCGTCCGCGACCGCCCCCCATGGCGCGCTSACKSTTGYTTGCGGTATTGATAAGTTCCCTCACTCGGAACTCAGGCRGGGTACCRGGKCTGGAAWTCGGGGTGGGTCGCGYGACGAGTCTYAYCCATGCGCTAGGGTYCYTYCTAACTGRRYCATCCCGCGGTSAATCCGTGCTGACGCCCGTCTRCGAYGCARGCTGTCGGACGACGTGGGCAGCSYCGGGYCCGGAGCRTCAGTGGGCGGCCGRGGAAATYGGATCRTCACTGGCCGAGTGGCGTCTCCTAACTCYAGAAGACGGTCCACATCTGACGCCAARGRYGCRGGGGCTGAGACGCGGTCACGCAGGCGGKAAGGCCGCCCGCCGGTAWCGGGMGGARRGGYSGRCCGGCGGTCAYCGGCCMGGAYGCGGRGCGCYGMTGAGGMGCCGATACTGCGKAAGGGAACCSTTGACGTTCCGGTGWGTTRTCGYTGCCTGTYCACCCGTTGGACCATGCGCGCAGTGCGCACAGGCCGWCGGCGGCTCTCCGCGCGGCGGGCCACGCTGGAATGRCTAGCAAGTCCTTCSMKYSKSGRTCGGCTCGACGAGCCAAGTYYTCCAGCTTGCGGCCCAACGGGGCGGGGGAGGGCCGATTGTGACTGCGCTCARAKAAGKAGACCTCYTGCCGGGGCGTGGTTTGGATTCYGCCCCGGKMTGGCAYTAGCGTATACGAAGGTCAACGGGGAGCGTGGGAACYCYCCCKRWGCCACCACACAATTCCGGGAGRRCCYCTAAGTGCAAGRCACTCGTGGCAGAACCATACAAGAACCCATTGGAGTGATGGAGASGTCTYGCGCCCTCCAATRCGGGCTACCCGYMAMGYARWCGRRCYRSGCCGCGCCTCGAGCGCACGGGTAGRGGCCGAWWCCCCGCGTAGGTGYCCAGYCGCAWAGTCCCGCCCGAACTCCCTTGCGTACTCCCTCCCCTCTGAYAACGGCCCGGCGCGCAYTGGGCCCGTCCCCGACTCGCCGGCGGCKCGCYYMTCAAGTWYTCCAGGGGGGCCGATACGTCCGGCCTACRAACATACGCCCCCGCGCYCCGGCYACACACTGAGACGTTTGSCCTGGCGAAGAACGTGCGRGTCACGCCMCTGGMTTRTCGGGGGGAGGGCTCSACGCCGTRSWRCTTTGCCACAGTCCATCCGTTATGGGGYCTCTTGRCATGACCTTTAACCATGGTGCGGCTGGAACGCGGCCGCCGGCCGAGKTGCGGCGTCTTCCGGCYKRCGACGCTGGKGKRGCGCAATGGGYCGCGCGAGTGGCGTTGYCCCCTTGAAYCGAGCGCTCT
>s9622
ATCGGATTTCAGTTACGACTTGTTGAATAATWKMCGGCCCCACTGCGGCGTGCGAATCTCAKSTTCGGCCTMRRCACAGGMCGRCGACATMCGTTTCCGTCACCGCTYCTYCYATGCGYCCGACCACCCACATCKAGGYGGAGYCGGGCGTCCGACAACCGACGTGTGGTGAGGAGGATCAGCAACGCGATGCAGGCCGRGGGCAGGCCACAGGCAGTATRTCAGGCAGAGCGTTATGKCAGTCGCAAGAAGCCRAGATACTAGGATTCAATCGCGTAGYRSYRSRCACGCCACGCGGGRTCCCAGCTCGCAGAGCCCTGRTYTAGGTCCGCACGCGAKTGACGCCGCCGGTACAAWCMYGRTCCGGGACTGGCCACTGCCCTAGCCCGAAGACTCYCCGTYCTAKMKRYWCRYTTGATACTTGACGGCCGGCCTGCCCTAAGGATGGCCCKGCACACTGGGCCTCGGCCTCSYSGTMGGRAGRGCTCGAGCRYTAYTYRCWTTCGCAMRGTCSYGATAWAKKWGGTTTCRGGTCTGGTCRGTRCATASSSAAGGMARCAGCACACTAACCCACGGMYACYCGTGGRYGCACATCGATGCGCACCACCCAAAWCTTGKTCGGCTCAGGGGCGGTYTCCYCCGGCCACAGGGCCTACMCGCGGTCGACCSACGTGTRRRYCCTCCCTCWTYGRCYGGRASCMRGGCYMSTSKAKRGGTTGGYAKAMTCRRWRRTGTAGCCGSGGCAACCKYACCGCCGTCCAGGCAGAGGGGTGCCGCCACCTCGTACTCCCCYCCYCTTCCCAGCCRTTKCAGACGGGMWTTCTCCGGTTCCRCCAAGGGGGGCTGTSRSMRTTGGCMCTCTGGTYGAAGGGAYSTGTCGAGGGAGGGCAGARYCCGGGCCGCCACACTCACGGAGGGGCCTAGTCWWAGCCAAACTKRGSAYCTSCTGGTCAYTGCAGGCTSATRMRSSSSGKGACRCGGGGAAGGGATCGMTCRRYWTGYRCCGCSAGTTGAGCGCGCTACATAAAGCTTCCGTAGRYGSCCCGGACAAATYGGACGATCGGCTCAGCCTATTGAAAYKCCACGCWTWAGAGTTYTTCCGGCASAAGTAGGTGGATATCAAATTCGCGYGRGRCCGTSACTCGCYCCGCTACARAGCATRRYATGTTTACCTCCATCCTACASCTGKTCTYGAGACTRTYCCAGCCKRTCGAYTCTTAGGGGCMTGGCSATCCTCGAGACAGCTGCGACGYTYRGRRCRAGGCMCCGTYGCGGACCAGAGCGGGCYCAGGKYGCRCCAGYGACGCAGCTGCTACCGGCCRAACCTCCCTCGMGTAATTGGGCTTCCMTTAGGCATGCYCGCGYGSCTGGAGGGCYRRTTAAGGYCGGACGCGTTCRTCCCGTTCCTACGTGGGTGGTGSACCTCCGCTCGCCRYCGGRMYGWCGGCGGTGAACCCCCTCTCSYYGGCTGRWATAATTTCAATACTGAATACTTCCACGCCGTGGATCTCTTCATGYCACGGTTTACAATCTSYYTACACAGCGCAGGTCGCCCCTCGGCTCGTCATTCAATAYTCSACGTGGTYCTGTGTTAAAAGTACAAGTAGCCGTCCCGCGCTAGTGYGGATSTTTCGCGGCCGAGGTGCCTCGGGAGGCCGGTCGWAGAGRGAGSGCCAGAAAAGGAGAGATYCCTTCTTCACAACAGGTGGTTCCGTTASYGAASCACCCWYYCKGTTTGTWYYYRAGATCTGCAAASGCCGCGARGGCGCGCTGCGRTCCCSCRCRMYTGYTCCCGAARGCAACCTGTCGMSYGCAATTCTGYCTTGCCGGCCGGGCGTGCGCGYYYAASGGTMGACAGCRTATGCACGCCCRMSGGGTYTCTGACMMTGTCGCCSRTSMGGRCYACTCCGCGGTGTGCGGAGCGAACTCTGCGACTCGCAGTCACCCGCCGCACCGCGGGAGAATACAAGGCGCGGCACTGCGCGCCGAMGGMCRGGCRRGCCKAGTCTGCAGCGTGTTATAGAGARWYRAGCCCGGAGGAGGCGCCCACGYCRCCCGAGCTCGGCTTGACATCACCTGTRCCCYGRCCRATAACTCMGGCCSCCCGGTTRCSGGRCCGGCKRYCGCGGCGCCACCCYGGGGCACAYWAGACCTCTAACSYYGACATACTAGGTACCTCTCACGGGGTGGCATTTTCACGCKRGGGGCTGAYACYYAKKTTYCTGGGGTATCGAACGTCGCCATGAGTGAGCTTRRACGTAGTGCGGAGGACGGAGGRYGAYTTCCCCGCWGYAGCAGCAGTRGGATAKSCRWYAGKCWYCCTATGYCTGGRATYMRMCGAYCCGTGCTTRGCMCGGGGGGCATCAAGTCCAACAGTGAGCGTGCCTGAGCAGCGGCGGGATGTCTCCCTCCAGCRCGGGCGCCMTCCCCCCAGCCACCCGGTAGATYTATATACCGCGCGCGCTGKCCGGATCACACGGARSRCCRGCRRSYCCGTAGCAGGCCCCTCGGCGCTAGGGGCCCGTGCCTAAGGGGTGCCWSGTGAKMTCGTGCAGGGGAACGCGCTCACAGTCGTGTRGGCGRCGTCCTAMAACTAGCCCACGCGGCCGGGGGCCGCGCAGTCCCCTRAKCACGCGCACTGCGTGCACCARAGCRCCCCGCGRGGMGTGAGGMAACGCWSRAAAGCCCTGTGGCGCYRCCAGGCGATCCCCTCCATCGGTGAAGGGCTATACTGGTGYASAAGMGAGMGATAACCGACATGCACCTCGTGCAGCCRGAMTCCCGKGGAGCCGCAGYTATTCTGRSGTTGTTGCTATCCSATCGAATGYCTRRGTCGCRCGAAACTCGAACGGATATCWARYGCCTGGTGCGMCGGGGAAGGCCGAWCGATGAGTTATGGCGGCAGTAGACTYSGTTGAGCCCATCCTCTAAAGAGACAGACCATCCTGCTCAGCCCCGGGGCAGCAGCCGTCCCGGCCGCGCTAGGAGTCMWRATYAGYWRCCKTRGCAYMCTGGCCGACAGAGGCACYAAGTCYSASCAGGGGAGGGYACAKGRCRRRCCGGRGCCRYGAGCTGMGARGCGTCYCKSCYTGCCGGATACTAGCCACCTCARMYCSRYRYARRCGAGRGATCGCYGCACKRCGTTGCACCCGCGGGCGGGGGCCTGAAGAACACTGGAGCTCGCYACCTTGGGCGCTAAGGTAGGGYGGTAGCGGAYGTRCRACACGGCCGTAYCYYGCTTAYCACATCGMTGYARCGACCAGCGATRACSAAGCGRCCTWCTGCCAAGAYARTGAGCRTCWTCGGGCGSYCTGSCAAKGYYCCTTCGGGACACCWYSTTYACGRGCTYGSMRTAGGTCTCCTCCGGYAGCYRYGCGARCCCGCTCCCCCCTCGGTGTATCACCGRCATCTTAATGTTMCTGGGGGCGAGCTAATATCSCRSACCTCCRCSCTYYGSRYTGRMACGAAAGGGCTTCTGCTTTAGGACTTGCAAGSCCYATCYCAACCCTCCCGCYGGCCGYRCRWKCTCTGCCCCGRYGCGATGKYCGGCGGCMCCGAKYWGAACKGCGCAGCATGCAGGACCACTTGGGACCCCCAGYCGRGSMKCMCCCCCCGRCCTCGGTATRCAGCAGYYAYACYAGRACGCCTCGCACCTCACYYCGYCGAGCAGGGTCRYCAYCTCGTGGCTGTGGGTGGATCCGCGTCGGCGCGACGYTWGASACGACATCGTCCGGTACGGTTGGAGCRCYASRGGCGMRGGRGTCTCTGRGAGTTYYCTGTTCTGCCTCCGAACCCCTGGTGCTGGGACTACGGATCCCACGCTACTCKRGYRTGAGGTGCARSGATTGCAWRGYTCGYGCCCRGYTRGRGRYTGCCAGAACYTCTAYAYAWAGMCYGCYRRAGRCCGCTCAGSAGTCCACGCTTAGTGGTTGCCCGGATTGGGAGAATWGSSAGTAMGYCGYATATCYYRGGCGKGCYRYGGAGGGCGGGGYMGCCCGCAGCGGGAYGTCCSTARYTTTCCCGTMTGAGGTCACGATATTTTGGGGGGTGCGGTGTCCTGAGWGGRYCYYCTGMGCGGGCCCCAGCAGGGCCGGCTCAGCGAGTCCCGGGGTGGGTGAGGTAGCTATCTMKGCCCGYRYCCGGATGGGCGGCCTATGTAACTRCAYCGGGCCGRCGCCTTTTGGCCCGGGTCRCGRCKCGTCRCTGAGYCATCMGWACTATRACCAGGACCGYMYYKYSYWSSTGGTGCTSYMTACCGAGCACKGCTGGACCCAAGCCGTGAACATAACCCCCTCGAGCGGMGRGCGGRCGKGCCSGCGGGCACTCTGGGGATGCACCGGCGCGGGYSTTGGAWTTGCGGCSCGGSCGGGKTAGSYYYGYGGRATCYCGACCTCCCCTCGCSCGYYGTAGAAAATCGGGAGAACACKTGAAGTYCRWAACYCGTACGCCCGCTTTGGTGTTTTTTGGCTAAAGGGCGACTAACASMKWWCMSTGATCTACAGCAGCAGAGGTGGACYTCGCACGGAAGCRACRRCGACYGYGGCGCTCGCCGTGGGCTCCGCTACYACYATCYGGCATGGCTYCCTTYGTGRRYYCGGGGTATGCGCGGGAGGTGCGGGACGMCRCRGGSYRMYYTCCGGGAGGTAGCCCCATGCACAACMATCTCTACWCTGGTCGGAGCCTAGCCYGYGCGGRYRGGCGTACACRKATACAYRRRSGCGCCRYSWACCGCRGGCRCTTGGAGAYGCATTYRTGACGGGTCCCGCGGTCGCGGCTTGCTGGATATGCGWSSSSCSMSSCCCCACGGTTGCGGAGCATGAGGGGCGCGTRCMTTAACYCGCCGTCGTGCGTCCGCGACCGCTCCCCATGRCRCTCTGACTGTTGCTTGCGGTATTGATAGGYTCCCTCAYTCGGARCTCAGGCRGGGTACCRGGKCTGGAAWTCGCAGTGGGYCGCGYGACGAGTCTYATCCRTGCGCTAGGGTYMYTTCTAACYGGACAATCCCGCGGTGAMTCCGTGCTGACGCCGGTCTGCGAYGCAAGCYGKCRGCCGACGTGGACAGCGTCRGGCCCGGAGAGTAAATGGSYRGMCGGGGAAATCAGATCGTCACTSGCCGAGTGRCGTCTCCTRAMTYYAGAAGRCGTTCCACATCTGACGCCMMGGATGCGGGGGMCGAGASGCGACCCCGCARGCRGKWMGGYCGCCCGCCGGTAWCGGGMRGAAGGGTCGGCCGGCGGTCRYCGSYYCRGRYGCGRAGCGCCRAKGGAGMGCCGATACTGCRKAAGGGAACCSWTGACGTTCTGATGTATYGTCCCTGCCTGTCTACCCGCTGKACCATGCGCGCAGTGCGCACAGGTCGACGGCGGCTCTACGCGCGGCGSGCCRCGCTGGRATSRCTARCAARYCCTTCGCTTGTCGGTCGGCTCGACGAGCCRAGTTCTCCAGCTTCCGGCCCAACGGGGCGGGGGAGGGCCGATTGTGACTGCGCTCARAKAAGKMKRSYYMCTGSCGGGGCGYGGTTTGGATTCTGCCCCGGTCTGGCAYTAGCGTATACGAAGGTCAACGGGGAGCTTGGGAACTCYCCCGATGCCRCCACACAATTCCGGSAGGACCYSTRRGTGCAAGGCACWCGTGGCAGAACCATGCAAGAACCCATTGGRRYRATGGAGAGGTCTCGCGCCCTCMARTGCGGGCTACCCRYMRMGCARWCGAGCTGGGCCGCGCCTCGRGCRCACGGGTAGGGGCCGAWWSCCCGCGTAGGTGCCCAGCMGCAWAAKCSCSCCCGAACTCCCTTGCGTACTCCCTCCCCTCTGACAACGGCCCGGCGCGCACTGGGTCYGYYCCCGACTCGCMGGTGGCTGCGCCCTCARGTWYTCCASGGGGGCCGRWMYGTMCGGCCTWYRAACATACGCCCCCGCGCCCCGGCTAMACACYGAGACGTTTGSCCWGGCGAAGAACGTGCGRGTCACRCCMCTGGCTCATYKGGGGGAGGGCTCSGCGCCGTRSWRSWYKKCCACAKTCYRTCYGKWAWGSGRCCTCTTGRCATGACYYTYAACCRTGGTGYGGCTGGAACGCGGCCGCCGGCTGAGKTGCGRCSTCTTCCGGCCGACGACGCKSGKGTRSCSCARYGSRYCGCGCGARYGGCGTCACCCCCTTGAAYCGGGGGCTCT
>s9509
ATCGGATTTCAGTTACGACTTGTTGAATAATTKMCGGCCCCACTGCGGCGTGCGAATCTCAKSTTCGGCCTMRRCACAGGMCGGCGACATACGTTTCCGTCACCSCTYCTYCCATGCGYCCGAYCRCCCACATCKAGSTGGAGTSGGGTAWCSGACGRCCGACGTGTGGTGAGGRGGRTCAGCAACGCGATGCAGGCCGAGGGCAGGCCACAGGTRGTATRTCAGGCRKARCGTTATGKCRGTYCCAAGAAGCCGAGATACTAGGATTCARKCGCGTARYRSYRSRCACGCCACGCGGGGTCSYRRCTCGYRGRGCCCTGRTYYMRKTCCTCACGCGAGTGACGCCGCCGGTACAAWCCCGGTYCRGGAYCGGCCACYGCCCTAGCCCGAAGACTCCCCSYCCTATAGATTCGCTTGATACTTGACGGCCGGCCTGTCCTRAGSATGGCCCTGCACACWGGGCCTCGGCYTCSYGRKCRGGAGRGCTCGAGCRYTATTTACATTSGCACRGTCSCGATAAAKKWGGTTTCRGGKCTGGTCRGTGCATASSGAAGGCAGCAGCACACTAACCCACGGMYACYCGTGGATGCAYATCGAGGCGCACCACCCAAAACTTATTCGGCTCAGGGRSGGTTTCCTCCGGCCACAGGGCCTACACGCGGTCGACYSACGTGTGGGCCCWCCCTCWTYGACTGTRAGCCGGGCTMGTGKRGGGGTCGGCAKAMTCRRWRRTGYRGCCGGGGCACCCGCACCGYCGTCCAGGCAGAGGGGTACCGCAACCCTCTACCCTCCTCCCCCCCCCAGCCGTTKCAGACGGGCATTCCTCGGTTCCACCAAGGGGGGCTGTSRSMGTTGGCMCTCTGGTCGAAGGGAYSTGTCGAGGGAGGGCAGARYCCGGGCCGCCACACTCACGGAGGGRCSTAGTCWWAGCCAAACTTAGCACCTGCTGGTCGCTGCAGRCTSATGMRSSSCGTGACACAGGGCGAGGATCGCTCAGCATGCGCCGSSMGTTGAGCRYRCTRSWTARWGCTTYCGTAGGCGCCCCGGACAAACCAGACGAYCGGCTCAGCCTATTGAAACTCCWCGCTTTAGAGTTCTTCCGGCACAAGTAGGYGGWTATCAAATTCGCGCGGGGCCGTSACTCGCYCCGCTACARAGCATAACATGTTTACCTCCATCCTAYRSCTGGTCTTGAGRCYRTYCCAGCCKRTCGAYYSTTARGSGSMTGGCSATCCTCGAGACAGCTGCGACGYTTAGRGCAAGGCAYCGTCGCGGACCASRGCGAGCTCAGGGTGCACCAGCGACCCAGCTGCTACCGGCCAAACCTCCCTCGAGTAATTRGGCYTCCATTAGGCATGCTCGCGCGCCTGGAGGGCTGATTAGGGTCGGACGYGTTYRTCCCRTTCCTACRTRGGTGGTGGASCYCCGYYCGCCGCCGGAMYGACGGCGGTGAACCCCCTCTCGCCGGCTGRWATCGTTCCAATACTKARYACTYCCACGCCGTGGATYYTTTCATGCCACGGTTTACAWTCTSTTTACACAGCGMAGGTCGCMCCTCGGMTMGTCATTCAATATTCGACGTGGTYCTGTGTTAAAAGTACAAGTAGCCGTCCCGCGGKAGYGTGKATSTTTCGMGRCCGASGTGCCTCGGGMGSYCGGTCGTAGAGGGAGGGCCAGAAWAGGAGAGATTCCTTCTTCACAACACGTGGTTCCGTTAGTGAAGCACCCTCTCTGTTTGTWYYYRWKRYYTGCAAASGCCGCGAGGGCGCGCYGCARTCCCCCACRMYTGCTCCCGRAAGCAACCTGTCGMSYGCAATTCTGYCTTGCCAGCCKGGCGTRCGCGCTCAASSGTAGACAGCATATGCACGCCCRMSGGGTCTCTGACACTGTCGCCSRKSMGGACTACTCCGCRGTGTGCGGAGGTMGSTCYGCGACTSKSRGYCACCCGCCGCACCGCGGGRGAATACAAGGCGYGGCACTGCGSGCYGAMGGMSRGGCGGGCYTAGTCTGCAGCGTGTTATAGAGAAWYRAGCCYKKAGGAGGCGCCCASGYCRCCMSAGCTYGRCTTGATATCACCTGTACCCCGACCGATAACTCCGGCCSCCCSGTYACGGGGCCGGCGATYGCGGCGCCRCCCCGRRGCACRTTAAACSTYTAACSYYGACATACTAGGTACCTCTCAMGGGGTGGCATTTTCACGCKRGGGGCTGATACYYAGKTTCCTRKRGTATCGAACGTCGCCATGAGTGAGCTTRRRCGTAGTGCGGAGGACGGAGGGTGATTTCCCCGCAGCAGCAGCMGTGGGATGTCCAWYAGGMWYCCTATGTCTGGAATTCAACGATCCGTGCTTRGCMCRRSRGGCATCAAGTCCAACAGTGRGCGTGCCKGRGCAGCGGCGGGATGTCTCCCTCCAGCACGGGCRCCMTCCCCCCAGCCACCCGGTAGATYTAWATACCGCGCGCGCTGTMMGGWTCRCMMGGAGCGCCGGCGACTCCGTAGCAGGCCCCTCGGCGCTAGGGGCCCGTGCCTAAGGGGTGCCACGTGAGMTCGTGCAGGGGAACRYGCTCACAGTCGTGTGGGCGRCGTCCTAAAAYTASCCCGCGCGGCYGSGGGCYGMSMMRYYMCCTRAKCAYGSRCACTGSGYGCACCAAAGCGCCCCGCGGGRAGTGAGGCAACGCAGGAGAGCGTCACAGCGTYRCGGGGCGATCCCCTCCWTCGGTGAAGGGCTATACTGRTGTACAAGCGAGCGATAACCRAYRTRCACCTCGTGCAGMCRGAATCCCGKGGAGCCGCAGYTATTCTGGGACCGTGGCTATCCCACCGAATGTCCGGSTCGCGSGAAACTCGAACGGATATCAAACGCCTGGTGCGCGGGCGAACGTTRAACGATGGGCTATCGCGGCAGTAGACYYCGTTGAGCCCATCCTCTAAAGAGACAGACCATCSYGCTCAGCCCCGGGGCAGCAGCCGTCCCGGCCGCGSTARGAGTCATAATTAGCTACCGTAGCATCCTGGCGTGCAGAGGCACCAAGTCCCACCGCCTGCGGSCACATGRCRRRCCGGGGCMRYGAKMWGCGAAGCGTCTCTCCCTGCMGGRTACYAGCMACYTCRRMYCCRYRYARRCGAGGGATCGCYGCWCKRMSTTKCACCCKCGGGCGGGGGCCARRCRACMGCTGGGRYTCGCCACCTTGGGCGCTAAGGTAGGSYKACRRCKRACGTACRACTYGGCCGTACCYCGCTTAYCACTTCTCTGCAACGACCAGCGATAACGAAGCGACCTTCTGYCAAGACAATGAGCGACTTCGGGATSYCTGCTAAGGYCCCTTCGGGACACCWYGTKCAMGGGCGYGSMRTAGGTCTCCTCCGGTAGCYRYGCGARCCCGYYYYYCCCTCGGTGTATCACCGACATCTTAATGTTACTGGGGGCGAGCTAATATCGCGGATCACCGCCCTCTGGGCTGAARCGAAAAGGCTTTTGCGTAAKRACTTGCARGSCCCATYTCAACCCTCCCGCYGGCCGYRCRWKCTCTGCCCCGGTGCGATGKCCGGSGGCCCCRATTTGAACGGCGCAGCATGCAGGACCACTTGGRRCCCCCRRCCGRGGCTCMCCCCCCGGCATYGGTAYACAGCAGYYAYACTAGGGCGCCTCTCAACCCACTTCGYCGAGCAGGGTCRYCAYCTCGTGGCTGTRGGTGGRTYYGCGTCGGCGCGACGTTTGACACGACATCGTCCSGTACSSCTAGAGGRCYASRGGCGMRGGRGTYCCTGAGAGTTYTCTGTTCTGCCTCCGAACCCCTRGYKCTRGGACWWSRRACCCCRCRCTACWCKGRCGTGARGYGCARSGMGCGCATRGCTCGCGCCCAGCTRGAGRYTGYCWSAACYTCTAYAYAWARMCYGCYRRAGRCCGCTCAGGAGTCCACGCTTAGTGGTKGCCCGGATTGGGAGAATAGCCGGTAAGCCGCATATCYYRGGCGGGCTAYGGRGGKCGGGGCAGCCYGCRRCGAGATGTCCSYAGCTTTCCCGTCTGAGCTCRYKATATKYTGGGGGGTGCGGTGTCCTGAGWGGRYCTCTTGAGCGGGCCCCAGCAGGGCCGGCTCAGCGAGTCCCGGGGTRGGTRARGTWKCTATATMKGCCCGYRYCCGGATGGGCGKCCTATSTCGCTACATCGGGCCGRCGCCTTTTGGTCCGGCTSRCGACKCGTCRCTGAGYCRTCAGAACTAYGACCAGGRYCGTATCGCGTTGCTGGTGCTGTATACCGAGCACKGCTGGACCCAAGCCRTGAACRTAACCCCCTCGAGCGRCGGGCGGGAGKGCCGGCGGGCACTCTGGGGATGCACCGSCGCGGGYGTTGGAWTTGCGGCCCGGGSGGGKTAGGCTTGCGGAATCCCGACCCCCCCTSGCGCGTYGTAGAAAATCGGGAGAACWCKTGAAGTCCAAAACTMGTACGCCCGCTTTGGTGTTTTTTGGCTAAAGGGCGACTRACASMKWWCAGTGATYCACAGYAGCAGAGGTGGACTTCGCACGGCAGCAACGGCGACTGCGGCGCTCGCCGTGGGCTCCGCTACYATTATCCGGCATGGCTTCGCTCGTGGATCCGGGKTATSCGCCGGAGGTGCGGGACGMCRCRGGSYRMYYTCYGGAAGGTAGCCCTATGCRYAWTCATCTCTACAYGGGTCKGAGCCTWGCCYRCGCGGRCRGRMGTMAWCRKRYRCAYRRRSSCGYMRCCTACCGCRRGCRCTTGGAGATGCATTTATGACGGGTCCCGTGGYCGCGGMTYGCTGGATATGCGWSSSSCSMSSCCCCACGGTTGCGGAGCATGAGGGGCGCGTGCCTTAACTCGGCGTCGTGCGTCCGCGACCGCTCCCCATGACGCTCTGACTGTTRCTTGCGGTATTGATAGGTTCCCTCACTCGGAACTCAGGCGGGGKACCAGGGCTGGAAWTCGSRGTGGGYCGCGYGRCGRGTCTYACCCATGCGCTAGGKTYMYKTCTAACCGGACCATCCCGCGGTGAATCCSTGCTGACGCCSRTCTGCGATGCAAGCCGTCGGCCGACGTGGRCASCSYCGGGCCCGGAGAGTAAATGGGCGGCCGGGGAAATCAGATCGTCACYGGCCGRGTGGCGTCTCCTAACTCTAGAAGRCGTTCCRCRTCTGACRAAAAGGRTGCGGGGGMYGAGASGCGRYCCCGCAGGCRGKTAGGCCGCCCGCCGGTAACGGGARGARGGACSGGCCGGCGGTCACCGCTTCAGATGCGGAGCGCCGATGGGGCGCCGATMCTGCGTAAGGGAWMSSTTGACGTTCYGRTGAGTYGTCGTTGCCTGTCTACCCGCTGKACCATGCGCGCAGTGCGCACAGGCCGACGGCGGCTCTACGCGCGGCGCSCCACGCTGGGATGACTAACAAACCCTTCSMKYSKSGRTCGGCTCGACGAGCCGAATCTTCCAGCTTCCGGCCCAACGGGGCGGGGGAGGGCCGATTGTGACTGCGCTCARAGAAGKMKRSYYMCTGSCGGGGCGCGSTTTGGATTCYKCYYCGGKCTGGCAYTAGCGTRTACGAAGGTCAACGGGGAGSKTGGGAASTCYCCCKATGCCACCACACAATTCCGRSAGGACCTCTAARYGYAAGGCACTMGTGGCAGAACCATACAAGAACCCATTGGAGTGATGGAGAGGTCTCGCGCCCTCMARTGCGGGCTACCCRYAAMGTAGACGAGCCGGGCCGCGCCTCGGGCGCACGGGTAGGGGCCGAWWSCCCGCGTAGGTGCCCAGCMGCATARTCCCGCCCGAACTCCCTTGCGTACTCCCTCCCCTCTGACAACGGCCCGGCGCGCATTGRGCCTGYYCCCGACTCGCMGGTGGYKCSCYYCTCARGTWYTCYACGGGGGCCGRWMYGTACGCCCTACAAACATACGCSCCCGCGCCCCGKCTAMACACTGAGACGTTTGSCCTGGCGAAGAACGTGCGAGTCACGCCMCTGGMTYATYKAAGGGAGGGCTCCGCGCCKTRSWRCTTTGCCACAGTCYRTCYGTWAWGSGRCCYTCTGRCRYSRCTCTYRACCATGGTGYGGYTGGAACGCGGCCGCCGGCYGAGGTGCGRCSYCTTCCGGCCGACGACGYTGGTGGASCSYARYGSRCCGCGCGARYGGCGTCACCCCCTTGAACYGGAGGCTMT
>s9508
ATCGGATTTCAGTTACGACTTGTTGAATAATWKMCGGCCCCACTGCGGMGTGCGAATCTCAKSTTCGGCCTMRRCACAGGMCGGCGACATMCGTTTCCGTCACCGCTYCTYCYATGCGYCSGAYCRCCCACATCTAGSTGGAGTSGGGYRWCSGACGRCCGACGTGTGGTGAGGAGGATCAGCAACGCGATGCAGGCMGAGGGCAGGCCACAGGYRGTATRTCAGRCRKARCGTTATGKCAGTYCCAAGAAGCCGAGATACTAGGATTCARKCGCGTARYRSYRSRCACGCCACGCGGGRTCSYRRCTCGYRGRGCCCYGGTYYMRKTCCTCACGCGAGTGACGCYGCCGGKACAAWCCCGGTYCRGGRYCGGCCACYGCCCTAGCCCGAAGACTCYCCSYCCTATAGATTCGCTTGATACTTGACGGCCGGCCTGTCCYRAGGATGGCCCTGCACACWGGGCCKCGGCYTCSYGGKCRGGAGRRCTCGAGCRTTATTTACATTSGCAMRGTCSYSRTAAAKKWGGTTTCRGGKCTGGTCRGTGCATASSSAAGGCAGCAGCACACTAACCCACGGMYACYCGTGGATGCACATCGAGGCGCACCACCCAAAACTTATTCGGCTCAGGGRSGGTTTCCTCCGGCCACAGGGCCTACACGCGGTCGACYSACGTGTGGGCCCWCCCTCWTYGACYGKRASCMRGGCTMGTGTRGGGGTCGGCAKAMTCRRWRGTGYRGCCGGGGCAACCGCACCGYCGTCCAGGCAGAGGGGTACCGCAACCCTCTACCCTCCTCCCCCCCCCAGCCGTTKCAGACGGGMATTCCTCGGTTCCACCAAGGGGGGCTGTSRSMRTTGGCMCTCTGGTCGAAGGGAYSTGTCGAGGGAGGGCAGARYCCGGGCCGCMACACTCACGGAGGGRCCTAGTCWWAGCCAAACTTAGCACCTGCTGGTCGCTGCAGRCTSATGMRSSSCGTGACACAGGGCGAGGATCGCTCAGCATGCGCCGSSMGTTGAGCRYRCTRSWTARAGCTTYCGTAGGCGCYCCGGACAAACCAGACGAYCGRCTCAGCCTATTGAAACTCCWCGCTTTAGAGTTCTTCCGGCACAAGTAGGYGGWTATCAAATTCGCGCGGGGCCGTSACTCGCYCCGCTACARAGCATAACATGTTTACCTCCATCCTAYRSCTGGTCYTGAGRCYRTYCCAGCCKRTCGAYYSYTARGSGSMTGGCSATCCTCGAGACAGCTGCGACGYTTAGRGCRAGGCAYCGTCGCGGACCASRGCGAGCTCAGGGTGCACCAGCGACCCAGCTGCTACCGGCCAAACCTCCCTCGAGTAATTRGGCYTCCATTAGGCATGCTCGCGCGCCTGGAGGGCTGATTARGGTCGGACGYGTTYRTCCCRTTCCTACRTRGTTGGTGGASCYCCGYYCGCCGCCGGRMYGACGGCGGTGAACCCCCTCTCGCCGGCTGRWATCGTTCCAATACTKARYACTYCCACGCCGTGGATYYYTTCATGCCACGGTTTACAWTCTSYYTACACAGCGMAGGTCGCACCTCGGMTMGTCATTCAATATTCGACGTGGTYCTGTGTTAAAAGTACAAGTAGCCGTCCCGCGSKAGYGTGKATSTTTCGMGRCCGASGTGCCTCGGGMGSYCGGTCGTAGAGGGAGGGCCAGAAWAGGAGAGATTCCTTCTTCACAACASGTGGTTCCGTTAGTGAAGCACCCTCTCTGTTTGTWYYYRWKRYYTGCAAASGCCGCGAGGGCGCGCYSCRRTCCCCCACRMYTSCTCCCGRAAGCAACCTGTCGMSYGCAATTCTGYCTTGCCRGCCKGGCGTGCGCGCTCAASSGTAGACAGCATATGCACGCCCRMSGGGTCTCTGACACTGTCGCCSRKSMGGACTACTCCGCRGTGTGCGGAGGTMGSTCYGCGACTSKSRGYCACCCGCCGCACCGCGGGRGAATACAAGGCGYGGCACTGCGSGCYGAMGGMSRGGCGGRCYTAGTCTGCAGCGTGTTAYAGAGAAWYRAGCCYKKAGGWGGCGCCCASGYCRCCMSAGCTYGRCTTSAYATCACCTGTACCCCGACCGATAACTCCGGCCSCCCSGTYACGGGGCCGGCGATYGCGGCGCCRCCCCGRRGCACRTTARACSTYTAACGYYGACATACTAGGYACCTCTCAMGGGGTGGCATTTTCACGCKRGGGGCTGATACYYAGKTTCCTRKRGTATCGAACGTCGCCATGAGTGAGCTTRRRCGTAGTGCGGAGGACGGAGGGTGATTTCCCCGCAGCAGCAGCMGTGGGATGTCCAWYAGGMWYCCTATGTCTGGAATTCAACGATCCGTGCTTRGCMCRRSRGGCATCAAGTCCAACAGTGRGCGTGCCKGRGCAGCGGCGGGATGTCTCCCTCCAGCACGGGCGCCMTCCCCCCAGCCACCCGGTAGRTYTAWATACCGYGCGCGCTGTMMGGWTCRCMMGGAGCGCCGGCGACTCCGTAGCAGGCCCCTCGGCGCTAGGGGCCCGTGCCTAAGGGGTGCCACGTGAGMTCGTGCAGGGGAACGCGCTCACAGTCGTGTGGGCGRCGTCCTAMAACTASCCCGCGCGGCYGSGGGCYGMSMMRYYMCCTRAKCAYGSRCACTGSGYGCACCAAAGCGCCCCGCGGGGAGTGAGGCAACGCAGGAGAGCGTCACAGCGTCRCGGGGCGATCCCYTCCWTCGGTGAAGGGCTATACTGRTGTACAAGCGAGCGATAACCRAYRTRCACCTCGTSCAGMCRGAATCCCGKGGAGCCGCAGYTATTCTGGGACCGTGGCTATCCSACCGAATGTCCGGSTCGCGSGAAACTCGAACGGATATCWAACGCCTGGTGCGCGGGCGAACGTTAAACGATGGGCTATCGCGGCAGTAGACTYCGTTGAGCCCATCCTCTAAAGAGACAGACCAKCSYGCTCAGCCCCGGGGCAGCAGCCGTCCCGGCCGCGSTARGAGTCATAATTAGCTACCGTAGCATCCTGGCGTGCAGARGCACCAAGTCCCACCGCCTGCGGSCACATGRCRRRCCGGGGCMRYGAKMWGCGAAGCGTCTCTCCCTGCMGGRYACYAGCMACCTCRRMYCCRYRYARRCGAGGGATCGCTGCWCKRMSYTKCACCCKCGGGCGGGGGCCWRRCRACMGCTGGGRYTCGCCACCTTGGGCGCTAAGGTAGGSYKRYRRCKRACGTACRACTYGGCCGTACCYYGCTTAYCACTTCTCTGCAACGACCAGCGATAACGAAGCGACCTTCWGYCAMGACAATGAGCGACTTCGGGATSYCTGCTAAGGCCCCTTCGGGACACCWYGTKCAMGGGCGYGSMRTAGGTCTCCTCCGGTAGCYRYGCGARCCCGYYYYYCCCTCGGTGTATCACCGACATCTTAATGTTACTGGGGGCGAGCTAATATCGCGSATCACCGCCCTCTGSRYTGRMRCGAAAAGGCTTTTGCGTAAKRACYYGYARGCCCCATYTMAACCCTCCCGCYGGCCGYRCRWKCTCTGCCCCGGTGCGAKGKCCRGSGGCCCCRATTTGAACGGCGCAGCATGCARGACCACTTGGRRCCCCCRRCCGAGGCTCACCCCCCGGCMTYGGTAYACAGCAGYYAYACTAGGGCGCCTCTCAACCCACTTCGYCGAGCAGGGTCRYCAYCTCGTGGCTGTRGGTGGRTYYGCGTCGGCGCGACGTTTGACRCGACATCGTCCSGTAMSSCTAGAGGACTACGGGCGMRGGRGTYCCTGAGAGTTCTCTGTTCTGCCTCCGAACCCCTRGYGCTRGSACWWSRRRYCCCRCRCTACWCKGRCRTGARGYGCARSGMGCGCATRGCTCGCGCCCAGCTRGAGRYTGYCWSAACYTCKAYAYAWARMCYGCYRRAGRCCGCTCAGSAGTSYACGCTTAGTGGTKGCCCGGATTGGGAGAATAGCCGGTAMGCCSYATATCYYRGGCGGGCTAYGGRGGKCGGGGCAGCCCGCRRCGRGATGTCCSYAGCTTTCCCGTCTGAGCTCRYKATATKYTGGGGGGTGCGGTGTCCTGAGWGGGTCTCTTGAGCGGGCCCCAGCAGGGCCGGCTCAGCGAGTCCCGGGGTRGGTRARGTWKCTRKMTMKGCCCGYRYCCGGATGGGCGKCCTATSTCGCTACATCGGGCCGRCGCCTTTTGGTCCGKCTSRCGACKCGTCRCTGAGYCRTCAGAACTAYGACCAGGRYCGTATCGCGTTGCTGGTGCTGTATACCGAGCACKGCTGGACCCARGCCRTGAACATAACCCCCTCGAGCGGCGGGCGGGAGKGCCGGCGGGCACTCTGGGGATGCACCGSCGCGGGYGTTGGAWTTGCGGCCCGGGSGGGKTAGGCTTGCGGAATCCCGACCCCCCCTSGCGCGTYGTAGAAAATCGGGAGAACWCKTGAAGTCCAAAACTMGTACGCCCGCTTTGGTGTTTTTTGGCTAAAGGGCGACTRACASMKWWCAGTGATYCACAGYAGCAGAGGTGGACTYYGCACGGCAGCAACGGCGACTGCGGCGCTCGCCGTGGGCTCCGCTACYAYYATCCGGCATGGCTTCSYTCGTGGATCCGGGKTATSCGCGGGAGGTGCGGGACGMCGCRGGSYRMYYTCYGGRAGGTAGCCCTATGCRCATTCATCTCTACAYKGGTCKGAGCCTWGCCYRCGCGRRCRGRMGTMMWCRKRYRCAYRRRSSCGYMRYSWACCGCRRGCRCTTGGAGATGCATTTATGACGGGTCCCGTGRYCGCGGMTTGCTGGATATGCGWSSSSCSMSSCCCCACGGTTGCGGAGCATGAGGGGCGCGTGCCTTAACTCGCCGTCGTGCGTCCGCGACCGCTCCCCATGACGCTCTGACTGTTRCTTGCGGTATTGATAGGTTCCCTCACTCGGAACTCAGGCRGGGKACCAGGGCTGGAAWTCGSRGTGGGYCGCGYGRCGRGTCTYAYCCATGCGCTAGGKTYMYKTCWWACCGGACCATCCCGCGGTGAATCCGTGCTGACGCCSRTCTGCGATGCAAGCYGTCGGCCGACGTGGRCASCSYCGGGCCCGGAGAGTAAATGGGCGGCCGGGGAAATCAGATCGTCACTGGCCGRGTGGCGWCTCCTAACTCTAGAAGRCGTTCCRCRTCTGACRAAMMGGRTGCGRGGGMYGAGASGCGRYCCCGCAGGCRGKTAGGCCGCCCGCCGGTAACGGGMRGARGGACSGGCCGGCGGTCACCGCTTCAGATGCGGAGCGCCGATGGGGCGCCGATMCTGCGKAAGGGAWMSSATGACGTTCYGRTKAGTTGTCSYTGCCTGTCTACCCGCTGKACCATGCGCGCAGTGCGCACAGGYCGWCGGCGGCTCTACGCGCGGCGCGCCACGCTGGGATGACTAACAAACCCTTCSMKYSKSGRTCGGCTCGACGAGCCGAATCTTCCAGCTTCCGGCCCAACGGGGCGGGGGAGGGCCGATTGTGACTGCGCTCARAKAAGKMKRSYYMCTGSCGGGGCGYGSTTTGGATTCYKCYYCGGKMTGGCAYTAGCGTRTACGAAGGTCAACGGGGMGSKTGGGAASTCYCCCKATGCCACCACACAATTCCGRSAGGACCTSTRARYGYAAGGCACTMGTGGCAGAACCATRCAAGAACCCATTGGAGTGATGGAGAGGTCTCGCGCCCTCMARTGCGGGCTACCCRYMAMGTAGACGAGCYGGGCCGCGCCTCGGGCGCACGGGTAGGGGCCGAWWSCCCGCGTAGGTGCCCAGCAGCATARTCCCGCCCGAACTCCCTTGCGTACTCCCTCCCCTCTGACAACGGCCCGRCGCGCATTGRGCCTGYYCCCGACTCGCMGGTGGYGSSCYYMTCARGTWYTCYASGGGGGCCGRWMYGTACGSCCTACRAACATACGCSCCCKCGCCCCGKCTAMACACTSRRRYRWWKGSCCTGGCGAAGAACGTGCGAGTCACRCCMCTGGMTYATYKAAGGGAGGGCTCCGCGCCKTRSWRSWYKKCCACAGTCYRTCYGTWAWRSGRCCYTCTGRCRYSRCTCTYRACCATGGTGYGGYKGGAACGCGGCCGCCGGCYGAGKKRCGRCGTCTTCCGGCCGACGACGYTSGTGGASCSYWRYGSRCCGCGCGARYRGCGTCACCCCCTTGAACCGGGGGCTAT
>s9513
ATCGGATTTCAGTTACGACTTGTTGAATAATWKMCGGCCCCACTGCGGCGTGCGAATCTCAKSTTCGGCCTAAGCACAGGCCGGCGACATCCGTTTCCGTCACCSCTTCTCCCATGCGYCSGAYCACCCACAYCKAGGYGGAGTCGGGCGTCCGACGRCCGACGTGTGGTGAGGGRGATCAGCAACGCGATGCAGGCCGGGGGCAGGCCACAGGTGGTATGTCAGGCRKAGCGTTATGTCAGTCCCAAGAAGCCGAGATAYWARRATTCRRTCGCGTARYGCCACGCACGCCACGCGGGRTCCCAGCTCGCAGAGCCCTGRTYTAGGTCCTCACGCGAGTGACGCCGCCGGTACAAWCMYSRYCCGGGACYGGCCACTGCCCTAGCCCGAAGACTCCCCGTCCTAKMKRCACGCTTGATACTTGACGGCCGKCCTGCCCTAAGSATGGYYYTGCACACAGGGCCGCRGCCTCSYGRKMRGGAGGRCTCGAGCACTATTTACATTCGYAMRGTCCTGATAAAGTTGGTTTCRGGKCTGGTCRGTGCATRSSSAAKGAAACAGMACRCTAACCCACRGATACCCGTGGRTGCACATCGWKGCGCACCACCCAAAACTTRKTCGGCWCAGGGGCGGTTTCCTCCGGCCACAGGGCCTACACGCGGTCGACCCACGTGTGGGCCCTCCCTCWTYGRCYGGRASYMAGGCYCSTSTRKRGGTCGGYAGAATTAATAGTGCGGCCGGGGCAACCGCACCGYCGTCCAGGCAGAGGGGTGCCGCMACCYCSTAYYCYCYTCCCCCCCCCAGCCRTTKCAGACGGGMATTCCTCGGTYCCACCAAGGGGGGCTGTCACAGTTGGCACTCTGGTCGAAGGGACGTGTCGAGGGAGGGCAGAGCCCGGGCCACCACGCCCACGGCAGGGCSTAGTCAWAGCCAAACTKRGSACCTGCTGGTCAYTGCAGRMTCATGMRSSSCGTGACACRGGGCGAGGATCGCTCRRYWTGCACCGGCCGTTRAGCGYRCTRSWTARWGCTTCCGTARRYGSCCCGGACAAACYGGGCGACCGRCTCAGCCTATTGAAACTCCTCGCWTWAGAGTTCTTTCGGCACARGTMGGYGGWTATCAAATTCGCGCGGGGCCGTSACTCGCCCCGCTACAAAGCATGGTATGTTTACCTYCATCCTAYRGCTGKTCTYGAGACTATYCCAGCCKRTCGATTCTTAAGSGSMTGGCSATCCTCGAGACAGCTGCGACGTTYRGRGCRAGGCAYCGTCGCGGACCASAGCGRKCYCAGGKTGCRCCAGYGACSCMGCTGCYMCCGGCCGAACCTCCCTCGAGTAATTRGGCYTCYATTAGGCATGCYCSYSCGSCTGRAGGGCTGATTAAGGCCGGACGTGTTCGTCCCGTTCCTACGTAGGTGGTGGAGCTCCGCTCGCGGTCGGGCTGTCGGCRGTGAACCCCCTCTCCYYGGCTGRWATAATTYCAATACTKARYACTCCCACGCYGTGGATCYTTTCATGCCACGGTTTACGWTCTGYTTATGTGGCGMAGGTCGCMCCTCGGCTCGTCATTCAATACTCCACGTGGTYCTGTGTTAAAAGTACAAGTAGCCGTCCCGCGCTAGTGTGGMTCTTTCGMGACCGACGTGCCTCGSGMGSTCGGTCGTAGAGGGAGGGCCAGAAAAGGAGAGATTCCTTCTTCACAACAGGTGGTCCCGTCAGTGAAGCACCCTCTCKGTYTGTWYYYRWKRYYTGCAAAGGCCGCGARGGCGCGCCCCAATCCCGCGCRMYTCCTCCCGAAAGCAACCTGTCGMSYGCAATTCTGYCTTRCCGGCCGGGCGTGCGCGYYYAASSGTMGACAGCATWYGYACTCCCRAGGGGWTTCTGACMMTGTCGCCSRTSMGGACYACTCTGCGGAGTGCGGAGGTCGGTCCGCGACTCGCAGTCACCCGCCGCACCGCGGGRGAATACAAGGCGYGGCACTGCGCGCCGACGGCCGGGCGGGCCTAGTCTGCAGCGTGTTAYAGAGARTTGAGCCCGGAGGAGGCGCCCACGYCACCCGAGCTCGGCTTGACATCACCYGWACCCCGACCGAYAACTYCGGCCSCCCCGTYRCCGGGCCGGCTGCCGCGGCGCCRMCCYGRRGCACRYWAAAYGTYTAAYSYYGAYATACTAGKTACMTCTCAMGGGGTGGCATTTTCACGCTGGGGGCTGATACCCAGTTKCCTGGGGTATCGAACGTCGCCATGARTGAGCTTGAACGTAGTGCGGAGGACGGAGGACGACTTCCCCGCTGTAKCRGCMSWRGRAYGKGCRWYAGKCTYCCTATGTCTGGAATTCRMCGAYCCGTGCTTRGSMCGRSRGGCAYCMAGTCCAACAGTGRGCGTGCYKGRGCAGCGGCGGGATGTCTCCCTCCAGCRCGGGCGCCMTCCCCCCAGCCACCCGGTAGATYTAWATACCGYGCGCGCTGTCCRGATCRCAMGGAGSRCCGGCRRSYCCGYAGCRTGCCCYTCGGCGYTAGGSGYCCGTGCCTAAGGGGTGCCACGTGAGCTCGTGCAGGGGAACGCGCTCACAGTCGTGTGGGCGRCGTSCTACAACTAGCCCACGCGGCCGSGGGCCGCGMMRYYMCCTRAKCATGSRCACTGCGTGCACCAAAGCGCCCCGCGGGGAGTGAGGCAACGCACAAGAGCGTCACAGCGTYRCGGGGCGATCCCTTCCTTCGGTGAAGGGCTATACTGGTGTACAAGCGAGCGATAACCGACATGCACCTCGTGCAGACAGAATCCCGGGGAGCCGCAGYTATTCTGGGGCCGTKRCYRACCSAYCRRATGYCYGRCTCGCGSGRAACTCGAACGGATATCWAACGCCTGGTGCGCCGGGGAAGGCCGAACGATGAGTTATGGCGGCAGTAGACTCCGTTGAGCCCATCCTCTAAAGAGACAGACCAKCCTGCTCAGCCCCGGGGCAGCAGCCGTCCCGGCCGCGCTAGGAGTCMWRATYAGCTACCGYRGCAYMCTGGCCGACAGAGACACCAAGTCCSACCAGGGGMGGSYACAGGRCARRCCGGRGCCRYGAGCTGMGARRCGTCYCKSCYTGCMGGRYACYAKCMACCGCARMYCSRYRYARACGAGAGATCGCCGCACTAMSTTGCACCCGCGGGCGGGGGCCTGAMRAAMACYGGAGCTCGCYACCTTGGGCGCTAAGGTAGGSYKRYGRCGGACGTACGACAYGGCCGTACCYYGCTTAYCACATCGCWGYARCGACCAGCGATAASGAAGCGACCTTCTGTCAAGACAATGAGCGACTTCGGGMKSYCTGCTAAGGTYCCTTCGGGACACCWYGTKCAMGGGYTTGCCATAGGYCYCCTCCGGTAGCYRYGCGAACCCGYYYYYCTCTCGGTGTATSRCTGACATCKTAATRTTACTGGGGGCGGGATAATATCGCGSATCWCCACGCTTCGSRYYGGCACGAAAGGGCTTCTGCKTWAKRACYYGYARGSCCYATCCCAACCCTCCCGCCGGCCGTACATTCTCTGCCCCGGTGCGATGTYCRGCGGCCCCRAKYAGAACKGCGCAGCRTGCAGGACCACTTGGRRCCCCCRRYCGRGSCKCMCCCCCCGRCATYGGYAYACRGCAGYYAYACYAGGRCRCCTCGCACCTCACCCTGCCGAGCAGGGTCGCCATMYCRTGGCTGTGGGTGGRTYYGCGTCGGCGCGACGTTWGACACGRCAYSGTCCGGTACSSYTRGAGSACTACGGGCGMRGGAGTCYCTGAGRRTKYYCTGTTCTGCCTCCGAACCCCTGGCTCTAGCACATGAAGCCCCRCRCTASWCGGRYATRAGGYGCARSGMTTGCATRGYTCGYGCCCRGCTAGRGGYTGCCWSAACCTCGRTACATAGCCTGCTGAAGACCGCTCAGSAGTCCACGCTKAGTGGTKGCCCAGGTYRGGWGWMTWRGCRGTAAKYCCTWTATCYYGGGCGTGCCACGGGGGTCGGGGTAGCCCGCAGCCAGATRWCTCTGGCTTTCCCGTCTGAKSTCRYKATATKCTKGGKGTTRYGSTGTCCTGAGWGGRYCYCYWGMGCGGGCYCCAGCMGGGYCGGCCCGGCGAGTGCCGGGGTGGGTRARGTWGCTRKMTMKGCCCTYRYTTGGRYGGGCGKCCTATSTMRCTRCAYCGGGCCGRCGCCTTTTGGYCYGTCTCRCGRCGCGTCACTGAGTCATCCGTACTATGACCAGGACCGTCCTTTCCACGTGGTGCTCCCTACCGAGSACKGCTGGACCCAAGCCGTGAACATAAYCCCCTCGAGCGGCRGGCGGGAGGGCCGGCGGGCACTCTGGGGATGCRMCGSCRYRGGCCTTGGATYWGCGACSCGGGCGGGKTAGGCTTGCGGAATCCCGACCYCCCCTSGCGCGTTGTARARAAYCGGGAGARCACTTGAAGTCCRAAACTCGTACGCCCGYTTTGGTGTTTTTTGGCTAAAGGGCGACTAACASMKWWCAGTGATCTACAGCAGCAGAGGTGGACTTCGCACGGAAGCAACGGCGACTGCGGCGCCCGCCGTGGGCTCCGCTACYAYYATCCGGCATGGCYYCGCTYGTRGRYCCGGGGWCCSCGCSGKRKKKRYGGGRCGMCGCRGGSYRMYYYCTGGAAGGTMGCCCTWTACACAWYMATCTSTACWCTRGTCGGAGCCTAGCCCGTGCGRRYRGRCGTACACRKATAMAYRRRSGCGYMRYSWAMCGCGRGCRCTTGGAGATGCATTTATGACGGGTCCCGYGRYCGCGGMTYGSTKRRYATGCGAGCCCCCCCGCCCCACGATTGCTGAGYACRWRSGGMKCSWACCTTAAYTTRCCGTCATGCRTCCGCGACCGCYCCCCATGRCGCKCTGACTGTTGCAAGCGGTATTGATARGYTCCCTCACTCGGAACTCAGGCRGGGTACCRGGKCTGGAAWTCGSRGTGRGYCGCGYGRCGRGTCTYAYCCATGCGCTAGSGTYCCGYCWWACTGRGTMATCCCACGGTGAMTCCGTGCTGACGCCGGTCYGCGATRCWRGCTGTCRGCCGACGTGGGCASCCTCGGGCCCGGAGAGTAAATGGGCGGCCGGGGAAATCAGAYCGTCACTGGCCGRRTRRCGTCTCCTRAMTYYAGAAGGCGKTCCGCGKCWGATAMCCCGGRYGCRGGGGCCGAGAGGCGGTCACGCAGGCGGKAAGGCCGCCCGCCGGTATCGGGMAGAGAGGTSGGCCGGCGGTCACCGCTTCAGRYGCGGGGCGCCGATGGAGAGCCGATACTGCGKAAGGGAWMSSWTGACGTTCYGGTGARTTGTCGTTGCCTGTCTACCCGCTGGACCATGCGCGCAGTGCGCACAGGYCGACGGCGGCTCTACGCGCGGCGCGCCACGCTGGAATGACTARCAAAYCYTTCGCTTGTCGGTCGGCTCGACGAGCCRAGTTCTCCAGCTTCCGGCCCAACGGGGCGGGGGAGGGCCGATTGTGACTGCGCTCAAAGAAGGCTGSYYMCTGGCGGGGCGYGSTTTGGATTCYGCYYCGGGATGGCACTAGCRCATACGAAGGTCAACGGGGAGCKTGGGAASTCYCCCTATGCCACCACACAATTCCGGSAGRRCCTSTRARYGYMAGGCACTMGTGGYGGAACMRYGCAMGARCCCATTGGAGTGATGGAGAGGTCTCGCGCCCTCCAGTGCGGGCTACCCACAACGCAATCGAGCTGGGCCGCGCCYCGGGCGCMCKGGYGGRGGCCGAAAGCCCGCGYRRGTGCCCAGCAGCAAARKYSCGCCCGAATTCCCTTGCGTACTCCCTCCCCTCTGACAACGGCCCGGCGCGCATTGAGYCCGYCCCCGACTCGCCGGTGGCKGCSYYMTCAAGTWYTCTACGGGGGCCGRWMYGTCCGSCCTACGAACATACGCCCCCGCGCCCCGTCTAMACACYSRRRYRWWKGSCCWGGCGAAGAACGTGCGRGTCACGCCACTGGMTTATYKGGGGGAGGGCTCSGCGCCGTRSWRSWYKKCCACAGYCYRTCCKKWAAGSGRYCCCTTGGCRYSRCTCTYRACCATGGTGCGGCTGGAACGCGGCCGCCGGCYGAGKTGCGRCSYCTTCCGGCCGACGAAGYTGGTGTRSCCYWRYGSRCCGCGCGARYGGYGTYACCCCCTTGAAYCGAGCGCTCT
>s9514
ATCGGATTTCAGTTACGACTTGTTGAATAATAGCCGGSCCCACTGCGGCGTGCGAATMTCAKSTTCGGCCTARGCACAGGMCGGCRACATMCGTTTCCKKCRYSGCTTCTCCCATGCGTCCGACCACCCACAYCKAGGTGGAGTCGGGCGTCCGACAACCGACGTGTGGTGAGGGGGATCAGCAACGCGATGCAGGCCGRGGGCAGGCCACAGGCRGTATATCAGGCGTAGCGTTATGKCAGTYSCRAGAAGCCGAGATAYWARAATTCRRTCGCGTAGYRCCACGCACGCCACGCGGSRTYSYAGCTCGCAGAGCCCTGRTYTAGGTCCTCACGCGAGTGACGCCGCCGSTGCAATCMYCAYCCGGGRCCGGCCACTGCCCTAGCCCGAAGACTCTCCSYCCTAKMKRYWCGYTTGATACTTGACGGCCGGCCTGTCCYGAGSATGGYTTKGCACACWGGGCCTCGGCCTCSYGGTCGGGAGAGCTCGAGCACTATTTACATTCGCAMRGTCSYGATAAAGTTGGTTTCAGGGCTGGTCAGTGCATASSSAAGGCARCAGCACACTAACCCACGGMYACYCGTGGGCGCACATTGAGGCGCACCACCCAAAACTTATTCGGCTCAGGGGCGGCYTCCYCCGGCCACAGGGCCTACMCGCGGTCGACYCACGTGTRRRYCCTCCCTCWTCGACYGGAACCCGGGCTAGTGGAGGGGTCGGCAKAMTCRRWRRTGTAGCCGSGGCAACCGCACCGCCGTCCAGGCAGAGGGGTGCCGCCACCTCGTACYCCCCTCCCCCCCCCAGCCGTTTCAGACGGGAATTCTCCGGTTCCRCCAAGGGGGGCTGKGGCMATTGGCCCTCYGGTCGMAGGGAYSTGTCGAGGGAGGGCAGAGCCCGGGCCACCACACYCRCGGMRGGRCCTAGTCTWAGCCAAACTGRGSRCCTCCTGGTCACTGCAGACTSATRCGGCGSGKGACGCGGSGMAGGGATCGMTCGATTTGYGCCGSCMGTTGARSRCGCTRSWTMRAGYYYCCGTAGGCGCCCCGGACAAACCRGRCGATCGRCTCAGCCTATTGAAACTCCWCGCTTTAGAGTTCTTYCRGCACARGTAGGTGGWTATCAAATTCGCGYGGGGCCGYSACTCGCCCCGCTACAAAGCATRRYATGTTTACCTYCATCCTAYRGCTGGTCTTGAKRCTRTYCCAGCCKRTCGAYYSTTARGSGSMTGGCGAYCCTCGAGACAGCTGCGACGCTCGGAGCGAGGCACCGTCGCGGACCACAGCGATCTCAGGTCGCACCAGCGACSCMGCTGCTACCGGCCAAACCTCCCTCGAGTAATTAGGCCTCCMTTAGGCATGCCCGTCYGGCTGRAGGGTCAGTTAGGGYCGGACGYGTTCGTCCCRTTCCTACRTRGGTGGTGSASCTCCGCTCGCSGYCGGGMYGWCGGCGGTGAACCCCCTCTCCYYGGCTGRWATMATTYCRAYACTGAATACTTCCACGCCGTGGATCCTTTCATGCCACGGTTTACAATCTCCCTACACAGCGCAGGTCGCCCCTCGGCTCGTCATTCAATAYTCSACGTGGTCCTGAGTTAAAAGTACAAGTAGCCGTCCCGCGCTAGYGTGKATGTTYSGCGGCCGAGGTGCCTCGGGAGGCCGGTCGTAGAGGGAGGGCCAGAAWAGGAGAGATTCCTTCTTCACAACAGGTGGKTCCGTTACCGAACCACCCATCCGGTTYGTWYYYRWKRYYTGCAAAGGCCGCGARGGCGSGCCCCAATCCCSCRCRMYTGYTCCCGAARGCAACCTGTCGMSYGCAATTCTGYCTTGCCRGCCGGGCGTGCGCGCTCAAGSGTAGACAGCATATGCACGCCCGCCSGGTCTCTGACACTGTCGCCSRKSMRGACTACTCCGCRGTGTGCGGAGSGAACTCTGCGACTCGCAGTCACCCGCCGCACCGCGGGAGAATACAAGGCGCGGCACTGCGCGCCGACGGMCRGGCGGGCCKARTCTGCAGCGTGTYATASAGAAACAAGYCYKKAGGAGGCGCCCACGYCRCCMCAGCTTGACTTCATATCACCTGTACCCCGACCGATAACTCCGGCCGCCCSGTYACSKGRCCGGCGAYCGCGGCGCCRCCCCGRRGCACRTWARACSTYTAACSYYGRCATACTAGGTACATCTCRMGGGGTGGCATTTTCACGCTGGGGGCTGATACYYAKKTTCCTATAGTAGCTAACGTCGCCATGARTGAGCTTGRACGTAGTGCGRAGGACGGAGGRYGAYTTCCCCGCWGYAKCRGCMSWGGGATGTCCAACAGKCWTCCTATGTCTGGRATTCAACSAYYCGTGCTTRGSMCGGSRGGCAYCMAGTCCAACAGTGRGCGTRCCGGGGCAGCGGCGGGATGTCTCCCTCCAGCACGGGCGCCMTCCCCCCAGCCACCCGGTAGATTTAWATACCGYGCGCGCTGKCCGGATCRCMMGGAGCGCCGGCGACTCCGTAGCAGGCCCCTCGGCGCTAGGGGCCCGTGCCTAAGGGGTGCCACGTGAGCTCGTGCAGGGGAACGCGCTCACAGTCGTGTAGGCGACGTCCTAMAATTACCCCRCGCKGCYGSGGGCCGCGMMRYYMCCTAAGCAYGSRCACTGCGTGCACCAAAGCGCCCCGCGGGGAGTGAGGCAACGCACAAGWGCGYCAYGGCGYCRCGRGGCGMTCCCYTCCWTCGGTGAARGGCTATACTGGTGTACAAGCGAGCGATAACCRAYRTRCACCTCGTGCMGMCRGAATCCCGKGGAGCCGCAGCTATTCTGRSGCYGTKGCYRWCCCACCRGATGCCCGRGTCGCACGAAACTCGAACGGATATCWAACGCCTGGTGCGCSGGSGAASGYCAAACGATGRGYTATSGCGGCAGTAGACTYCGTTGAGCCCATCCTCTAAAGATACAGACCAKCCTGCTCAGCCCCGGGGCAGCAGCCGTCCCGGCCGCGCTARGAGTCCWGATTAGCTACCGYAGCATCCTGGCCGACAGAGGCACYAAGTCCSACCAGGGGCGGSYACAKGACRARCCGGRGCCRYGAGCTGCGAAGSGTCYCTCCCTGCMGGRYRCTAGCCMCCTCGRMYCSRYRYARACGAGRGATCGCYGCWCKRMCTTKCACCCGCGGGCGGGGGCCTGAMGAMMACTGGAGCTCGCTACCTTGGGCGCTAAGGTAGGCCTACGACGGATGTGCGACACGGCCGTACCCTGCTTAYCACATCKAWGYARCGACCAGCGATAACGAAGCGACCTTCTGYCAAGACAATGAGCRAYTKYRGGMKSYCCGCYAAKGTCCCTTCGGGRCACCATCTTTACAGGCGCGGAGTAGGTCTCCTCTRKTAGCYRYGCGARCCCGYYYYYCYCTCGGTGTACSRCCGACATCGYAATRTTACTGGGGGCGAGCTAATATCSCAGAYCWCCACGCTTCGGGCTGGCACGAAAGGGCTTCTGCKTWAGGACYYGYAGGSCCTATTTCAGCTCCCCCGCCGGCCGYRCATTCTCTGCCCCGRTGCGATGTTCGGGGGCCCCRATTTGAACGGCSCAGGATGCAGGACCACTTGGGACCCCCAGCCGAGGCKCACCCCCCGGCATCGGTATACAGYAGTTACACTAGGGCACCTCGCACCTCACTTCGTCGAGCAGGGTCGCCATCTCGTGGCTGTAGGTGGATCCGCGTCGGCGCGACGCTAGAGACGACATCGTCCGGTACGGYTRGAGSRCYACGGGCGMRGGRGTYYCTGAGRRTTCTCTGTTCTGCCTCCGAACCCCTGGYKCTRGSACWWSRRGYCCCRCRCTASACGAGTATGARGTGCAAGGCKYGCATRGCTCGCGCCCAGCTRGAGRYTGCCWSAACTTCKAYAYATARACYGCYRRAGRCCGCTCAGGAGTCCACGCTTRRTGGTKGCCCAGGTCAGGAGAATAGGSRGTAMGYCCTTTATCYYRGGCGTRCYRYGGAGGGCGGGGYAGCCCGCAGCGGGATGTCCSYAGCTTTCCCGTCTGATCTCGTTATATKYTGGGGGGTGCGGTGTCCTGAGTGGACCCCCTGMGCGGGCCCCAGCMGGGYCGGCTCAGCGAGTCCCGRGGYGGGTRARGTTKCTATAKMKGCCCGYRYCCGGATGGGCGGCCTATGTAACTACATCGGGCCGACGCCTTTTGGCCCGGGTCGCGGCGCGTCRYTGAGYCRTCCGWACTAYGACCAGGGTCGYCCTTTCCACGTGGTTCTCCCCGACTAGCATKAATGGRMSCAAGCCGTGAACATAACCCCCTCGAGCGGCGGGCGGGMGGGCCGGCGGGCACTCTGGGGATGCRCSGSCGCGGGYSTTGGAWTTGCGGCSCGGSCGGGGTAGSYYYGYGGRATCCCGACCYCCCCTSGCSCGCYGTARAAAATCGGGAGGACWCKTGAAGTYCRWAACYCGTACGCCCGCWTTGGTGWWTTTTGGCTAAAGGGCGACTAACASMKWWCAGTGATCTACAGCAGCAGAGGTGGACTTCGCACSGMAGCGACAACGACTGCGGCGCCCGCCGTGGGCTCCGCTACYAYYATCCGGTATGGCTYCGCYTGTAGRYCCGGRGWMCSCGCSGKRKKKRYGGSRCGMCRCRGGSYRMYYYCTGGAAGGTAGCCCYWTACACAACMATCTCTRCWCTGGTCKGAGCCTAGCCYRCGCGGRCRGRMGTMMTCGKGCGCAYRRRSSCGTARYSWACMGCGRGCRCTTGGAGATGCATTYRYSRCGGGTMYYGTGGCCGCGGATTGCTGGATATGCGAGCCCCCCCGCCCCACGRTCGCGGAGCACGAGGGGCGCGTRCATTAACYCRCCGTCRTGCRTCCGCGACCGCTCCCCATGGCGCTCTGACTGTTGCTTGCGGTATTGATAAGYTCCCTCACTCGGAACTCRGGCRGGGKACCRGGKCKGRCCWTCGSRGTGGGYCGCGYGRCGRGTCTYAYCCATGCGCTAGGGTTCCTCCTAACTRRGTMATCCCGCGGTGAATCCGTGCTGACGCCSRTCTGCGAYGCAAGCYGKCRGMCGACGTGGRCASCSYCGGGCCCGGRGAGTMAATGGGCGGCCGGGGAAATCAGATCGTCACTGGCCGAGTGACGTCTCCTRAMTCTAGAAGACGTTCCACATCTGACGCCAAGGATGCGGGGGCTGAGASGCGACCCCGCAAGCGGGACGGYCGCCCGCTGGTAACGGGMRGAAGGACSGGCCGGCGGTCGTCGSCYCRGRYGCGRAGCGSCRATGGAGAGCCGATACTGCGKAAGGGAWMSGATGACGTTCCGGTGAGTYGTCGTTGCCTGTCYACCCGCTGGACCATGCGCGCAGTGCGCACAGGTCGWCGGCGGCTCTACGCGCGGCGSGCCACGCTGGAATGACTAACAAACCCTTCGCTTGTCGGTCGGCTCGACGAGCCAAGTTCTCCAGCTTCCGGCCCAACGGGGCGGGGGAGGGCCGATTGTGACTGCGCTCAGATAAGTAGASYYCYTGSCGGGGCGCGGTTTGGATTYTGCCCCGGTCTGGCRCTAGCGTATACGAAGGTCAACGGGGAGSTTGGGAAGTCCCCCGATGCCRCCACACAATTCCGRSAGGACCTSTRRGTGCAAGGCACACGTGGCAGAACCATGCAAGAACCCATTGGAGTGATGGAGAGGTCTCGCGCCCTCMAATGCGGGCTACCCRCMAMGYARWCGAGCCGGGCCGCGCCTCGASCGCMCKGGTAGGGGCCGATASCCCGCGTAGGTGCCCAGCAGCAWAGGTGCGCCCGAACTCCCTTGCGTACTCCCTCCCCTCTGATAACGGCCCGGCGCGMATTGRGCCYGYCCCCGACTCGCAGGTGGYGGCGCCATCARGTAYTCCAGGGGGGCCGRWMYGTACGSCCTACRAACATACGCSCCCGCGCYYCGTCTMCACACYSRRRYRWWKGSCCWGGCGAAGAACGTGCGRGTCACRCCCCYGGATYATYKGGGGGAGGGCTCSGYGCYKYRSWRSWYKKCCACAGTCYRTCYGTWAWGSGGYMYYYTGACRYSRCYYTYGACCATGGTSCGGCTGGAACGCGGCCGCCGGCTGAGKTGCGRCSYCTTCCGGCCTGCGAMGCKGGKGTRCCSCAATGSRYCGCGCGARYGGCGTCACCCCCTTGAAYCGRGGGCTAT
>s9560
ATCGGATTTCAGTTACGACTTGTTGAATAATAGCCGGCCCCACTGCCGCGCGCGGGTCCTRGGTACTCGCTCAGCACAAGCCGGTGACATCCGTTCCCGTCACCCCTTCTCCCCTASSCCCGATCGCCCAGACCKAGSCTGCGTGGGGYRACGGACGACCGAMATGTGGTGAGAGGGATMTGCRMCGCGATGCAGGCCGAGGGCAGGGCACAGGCGGCATGTCAGGCGTAACGTYGAGKCGCTCGCGAGGAGACGTAGAACTGAGATTCAAGTGCGTAACASYRSRCACGCCACGCGKCRCYCCGACTCGTGAGRTCCTCGYYTCGGTCTGCCCACGGGTGGCGCTGGCGGTACAATCCTCACCCAGGGTCGACCGCTGCYCCGGCCCGGGGGCCCTCAGTCCYRKMKRTTCGYCCTCCGTCGGGCGGTTGGCCAGTCCTAAGGAGGGCTTGGCACAGTGCGCCGTGGGCTCSYGGGCAAGAGGGCTTGAGCACYACTCAMTTTGGCACRRTCSCGATATAGTAGGCTTAAAGGCTGGTYGATGTACGSSSAAGAAAACAGCACACTAACCCMYGRCCACCCGTGGGCGCACAYCSWTGCGCACAACCCACAWCTTGKYYGRYWAAGGRGGGACCTACCCCGGCCACAGGGCCTACCGGCGACCAATCCACGTGTAAATCCTCCCTCTTTRACTGGGAGCCGGGGTCGCGGGGGGTTCGGCGTAATCRRWRRTGTGGCGTGGGCGATCTCACCGTCAGATAGGCAGAGGGGCGGCGCCACCCTGCATCCCCCTTCCCCCCCCAGCGGCTGCAGACGGGCTCTTTCCAACTCCAGCAAGAACGGCAGKGGCCGCTGGCCCTCTGGTCGAAAGGATCTGTCGAGGGAGGGATGAGCCCGGTATACAACGCTCGCGACAGGGCGTAGTTATAACCATACTGGGGACCCCCTCGTCATTGCCAGATCAGGMRSSSCGGGACGCGGGACAAGGATTGATCGATTCACGACGCGAGCCAAAGACGCTGCATAAAGTTCCCGTTAGCGGCCCGGATAAACTAGGCGACCGGCTCAGCGTAWTGAAATGCCTCGTTTAAGRKYTCTTCCGGCACAGCTAGCTGGATCCCATCTTCGCTCGGAGCCGCGCCTCACTCTGTCACTGGGTATAACGCGCTGACTTTCATCCTCTGGAYGGTCTTGRGGCTATTCCAGCCGAACGATTCCCAGGSGCCYGRYGAYCCYCGAGACAGCTGTCACGCTTAGAGCRCGSCACCGTCACGGWCCACAGCCGGCCCMGCGTGAAMYAGCGACCCAGCTGYYACCGGCCGAGCCTMGTGGGAGCGMTCAGGCCTCCATCTGGCATGCCCGTCYGSCTGGGGGGCCGGTTWRGACCGGACGCGTTCGTCYYACTCCWACAGAGTTGCCGGACCCCCGCCTACCGCCGGAACGACAATGGCGAACTTCTTTTGCCCGGCTGAAATAGTTCCAATACTTAGTAGTCCCACAGCGTGCATTTTCTCACGCGATGGTTTACATACTGCTTGTGTGGCGCAGGTCCCCCCTTGGCTCATCACCCAATACTCCGCGTCGTCCTATGATGAGAGGGCAAGCAKCCGACCCATGCTAGCGTGGAGCTTCGAAGGCCGACGCTCCTCAGGAGCCCGGCTGTAGAGGGCGCGCCRTAGAAGTGRRGGTCTCTTCCCCACAGCAGGAGGTCCCGCCACCAACCMWCCCATCMTGTTCGTWYYYRTKRYYTGCRRACGCCGCGAGGGCGGGCCGTGGYCCCGCGCGMYTCTGGCTGGAAGCAGCACGCCGCGYGCAATGCTGTTTTGTCGGTCGGGCGTGCGAGCTCAAGGGTCGACAGGATTCGTACGCCCGCGGGGTYTCCTACACTATGGCCCATCAGGACCACTCTGCGGTGTGCAGAGCGCGCTTCTCCACTGGCGGCCACCCCCGGCTCCAAGCGRGGAAACAAGGCGCGTGACTGCGCGTCGAAGGACATGCRRGCCKAGTCTGCMGCGTGTTACAGGGAATTGAGCCTGGAGGTAGCCCCTACGTCRCTMCAGCCCGACTTGGCAGTACCCTTGCTCCGGCCAGCCGCCCCGGCCGGCTCGCCAGGGGATGRGCGAYCGCGGCGTCACCCCGGGTCTTACWAGTCCTCTGACSYYGATGTATTAGGTAGATCYCAAGGGACGKTATTWWTACGCGAGSGACTGACACTCAGGTTCCAAGGGTAGCGAACGTMGTCATGAGTGGGCTTGAAGGTAATGCGGGAGACGGAGGGCGGTTTCCCCGCAGCATCAACACTAGGACGGGCGTTCGGCTTTCTATGCTCGCAATTCGCCGACCCGTGTCTAGGCCAACAGGTATCCTGTCCAACAGTGAGCGTGCTGGGGGTGCAGCAGGATTTCTCCATCCAACGCAGGCGCCCTCTCCCCAGCCACCCGGTATACCTTAATACTGCGCGCGCTRTAAAGTTCACACGGAGGGTCGACAGGCCCGTWATAKGCCCTCCTGCGYYAAACACCCGTGTCTAGGGGGTGCCTGGCGAGCTTGTACGGGGGTACGYGCTCTAGGTCGTGAGGGCGAAGCCCAAMAGYTACCGCGCGCGGCCGGTAGGCGMSCAGTCCCTKRRKCACACGCRCTGGGTGCACCAAGGCGTCCCGTGGAACAGGAGGCGACGCAGGGGAGCCTCATGTCTCYGCCGCGCGATCCCTCTCTTCGGYGAAGGGCTTCATTGGTGCAGAAGCGAGAGMTAACCAATGTACACCTCGCGSMGACGGACKCCCGTGGAGTCGTCGTTATYGTAGGGCCGATGCCATMCSGTCAGGTRCATGGGGSGYGGGAAGTTCGAACGGGTTGMWAACGCCTGGTGMKCCGGCATGGGCCGAACGATGGGCCACCGCTGCTGTAGACCCCACCGRGCCCATCCTGTCAACTGRGWGACCRTCCTGCTCAGCCCCRGGSCRGCAGCCGTCCCGGCTGGACTGAGRRYCCAGATTAGCTACCGCGGTATCCTGGCGTGCAAAGACGTCAAGTCCGAGTGCGGGCACGCCCATGGCAAATCGGAGCCACGAGAAGCGAAGCACCCTTCACTGCAAGRTGCTGGTCCCTTCGRMYCCRTGTAAGCGAGAGATCGCCACACGGCGCTGCAACCGCGGGCGGGGGCCTGACAGCAACTGGGATCTGCCACTCTAGGCGYKWAGGTAGGGCGGCRGCGGACGTGCGACTCGGTAATATCCCGCTTATAACATCGCTGCAACGACCAGCGGGGACGAAGCGACCTACTGCCAAGACAACTAGCGACAGTAGAATSYCTGCTAATGCTCCTTCGGGACACCTTGTTCGAGGGCTTGCCATAGGCCCCTTCCRGTAGCYGYGCGGATCGGTCTTTCTCCTGGCGAATGGCCGACATCGCAATATTACTGGGGGCGAGCTAATATCCCGGACCAACGCGCTTCKGGCCGGCGTGGGGAGGCTGCTGTGTAAGGATCCGCCGGCTCTATTCCAGCTTTTCCGCCAACTGTATATTCCCTGCCCCGACGCGGTCTTCAGCGKCCCYGCGCAGAATGGCGCAGGAYGTWAGACCACTTGGGGTCTGTGGTCGGGCMTCCCTCCCCGACCTTAGTATGCGGTAGYYRYMCTAGGGAACCTCGCGACTCGTTTCACCGAGCAAGGTCGCCGTCTCGCGACTGTGATTGAGTCCGCRTTGACGCGACGCTAGGGGCGACACCGAACGGTGCGGTTACAGCACTASGGGYGCRGAGATCCYTGGGRGCTTTCCGCCCTGCTGCCGATCGCCTGGCTCTGGCACAACGGACCGCGCACTACWCGGAYRTGCGGYGTGAGKMTTKCAAGGCTCGCGCCTGACCGAGRGTTGCCTCRACCTCTGTATAAAGCCTRCCARAGGCCGCTCAAGGACGCGCGCTTAGTAGKGRCCCGGACTGGGTGTCAAGGCGGTACGCACTATATCYYGGGCGGGCTGTGGRGGKCGAGGYAGTCCGCRRCSAGRYAACTCTGGYTTTCYYGTCTGAGGACACTAAATTTCGGGGGTCGCGGTGTTCTGAGAGGGTCTCCTAAGTGGGCCCCAGCAGGGCCAGCCCGACCACTGCCSGGGTGAACGAGGTTGCTATCGMKGCCCGYRYCCGAGCGGACGTCCKATGTCACTGCATCGGGTCRATGCCTCTCGGYCCSKCTGGCGGGGYGTCGTTGAGCCGTCCGAACTATGGCCAGGGCCGTCCTTTCCACCTGGTTGTCCCTACCGATCACKAACGGAAGCAGGCCGTGACGAAGCCCCCCCCCAGCGGCGGGCGGGAGTGCCCGCGGGCACTCTGGGAATGCACSGCCACAGGCCTTGGATTTSCGGCCCGAGCAGAGAGGGCCTACGAAAGCCCGGCCTCYMYTCGSGCGTTGTAGGGAMYCGGRAGGACACTTGAAGTTMGTAACTCGTTCGCCCGTATTGGGATTTTYCAGCTAAAGGACGAGGAATACCKWWCCGTAATCTRCAGTAGCAGAGGCGTGCTTCGCAGGRAAGCGACGGCGACTGCGGTGTTCGTCGTGGGGCCCGCTACYACYATCTGRCGTGSCCCCGCTYAARGGCCTGGGGTATGCRYSGGAGGTGCRGGACGCCGCGGCSYRMYYCCCGGGAGGTAGTACCWTACACAATCATMCCTACATTRGATGAGAAATTGCCCGCRCGGGTGGGCGGCAACRKATACAYRRRSGCCCCAYSWACMGGGAGSRCTTGGAGATCCATCTGTCACGGGTCTCGYRGCCGCGGATCGCTGGATATGCGWSSSSCSMSSCCGGACGGGTGCTGAGCATGAGCGGAGCGTGCCTTCACCCACCGYSATGCGCCCACGACCGCTCCCCTTGGCGAGCTGGTTGTTGTATGCAAGACTCATAAACTGTCTCACTTGTAACTCGGGCRRGATWCCAGRKSTGGCCACTGCGGTGAGCCACGCGGCGGATCTTACCCGTGCGATTGGGCCCCGYCTAACTGGGTAATCCGACGATGAMCCCSCGCTAACGCCCGATTGCGGCGCAGGCTGTCAGACGATGTAGGTTGCCCCGGGTCAAGRRAACCAATGGGTGGCCGGGGAAATTGGACGATCGCTGTTCGAGCGGCAACTCCGGACTCCAGAAAGTGGTCAGCGTCTGGCAACCCGGGTCCGGTGKCCGAGAGGCTRYCAMGCAAGCRGTACGAYSRTCCACYGGTAACGGGAGGAAGGGTCGGCCGGCGGTCGCTRGTTCARRYGCGGGGCGCCGATGGGGCGCYTGTACTGCGTTAGGGAACCGATGACGTTCCGGTGTATYATCGCGGMCTGCCCACMCGCTGGATTWTASRCGCCGTSCGYACGGGCCAACCGAGGGTCTCCGCACGGCGGGCTGCGCTGGAATGGCTAGCAAACGTGCGSMKYSKSKRTCGGCTCGACGAGCGAARTCTCACAGCTTGCGGCCCAACAAATCGGCGGATGGCCGATGGTGACTGCGTTCAAATAAGGCTGCCTCCTRCCTGGGCGTGSTTTGGATTCCGCTCCGGGATGGTATTAGCGTATGCGAAGGCCAACGGGGCGCTCAGKAASYYCCCGGATGCCGCCACACAGCCCCKGCAGGACCCGTGGACGCAGAACACTMRYGGCATTACCATGCRCGAATCTAGCGGGACAGTGRAAASGTCTYGCGCYCTTCGGTACAGGCCGCCCGCCAAGCAGACGAGTTGGGCYGCGTCTCCGGCGTACTGGTGGRSGGCAAAACCCCGCGTAGGTGCCCAGCCGCATARKYGCGCCCTAACTCCCTTGCGTACTCCCTCCCCTCTGMCAATGGCCGARCGCGCATTGGGCGCRCTCCTGACTCGCARGCRACTGCGCCATCCAGTACTCTACRRGGGCCGRWMYGTACGGGCKACAAACATACGCCCCCGCGCCCAGTAYACMMACTSRRRYRWWKGCTCAGGCGAAGAACGTACGGACTACGMCMCTGGCTYAKCGGGGGGAGGGATCSGCGCTTTACAGSWYKKTCGCAGCTYRCCCKTWAWGGTACCCCTTCGCRYSRACTTYAACCGAGAACCGGTGGGAACGCGGCCGCCGGCCRRSKTGCGRCGTATTCCGGCTGGCGACRCTGGTGTGCCSYARYGSRCCGCATGARYGGCGCTGCCYCSCTAAACCGGGGGCTCT
>s9501
ATCGGATTTCAGTTACGACTTGTTGAATAATTGCCGGCCYYACTGCGGCRTGCSAATCTCRKSTWCGGCCTAAGCACAGGMCGGCRACATMCGTTTCCKKCRYSSCTTCTCCYATGCGYCSGAYCRCCCACAYYKAGSTGGAGTCGGGYRWCCGACAACCGACGTGTGGTGAGGRGGATCAGCRMCGCGATGCAGGCMGRGGGCAGGCCACAGGYRGTATGTCAGGCAGARCGTTATGKCAGTCSCAAGAAGCCGAGATACTAGGATTCARKCGCGTARYRSYRSRCACGCCACGCGGGGTCCCAGCTCGCAGRGCCCTGRTYTAGGKCCTCACGCGAGYKAYKCCRCCKSKGCAATYATCACTCAGGGTCGGCCACYGCCCTAGCCCGAAGACTCCCCSYCCTAKMKRYWCGYTTGATACTTGACGGCCGKCCTGTCCYGAGGATGGTTTGGCACACTGGGCCTCGGCCTCSYSGTCGGGAGAGCTCGAGCGTTACTCGCTTTGGCAMRGTCSCGATAWAKKTGGYTTCAGGGCTGGTCRGTGCATASSGAAGRCAGCAGCACACTAACCCACGGATACCCGTGGGCGCACATYGWKGCGCACCWCCCAAATCTTGKTCGGCTCRGGGRSGGYYTCCYCCGGCCACAGGGCCTACACGCGGTCGACYCATGTGTAAATCCTCCCTCWTYGRCYGGRASCMRGGCYMSTCTATAGGTTGGYAGAATYRRWRRTGYRGCCGGGGCAMCCGCACCGCCGTCCAGKCAGAGGGGTGCCGCCACCTCGTACYCCCCTCYCCCCCCCAGCCRTYKCAGACGGGMATTCYYCGGTTCCASCAAGGGGRGCTGTSGGCRTTGGCMCTCTGGTCGMAGGGAYSTGTCGAGGGAGGGCAGARYCCKGGCCGCCRCGCYCACGRCAGGGCSTMGTCWTARCMAAACTKRGSRCCTCCTGGTCACTGCAGRCTCATGMRSSSSGKGACACRGGGCGAGGATCGCTCRRYWTGCGCCGSCMGTTGAGCGCGCTACATAAAGCTTCCGTWRRYGSYCCGGACAAACTAGRCGACCGRCYYAGCCYATTGAAACTCCTCGCWTWAGAGTTYTTYCGGCACMRGTAGGCGGTTATCAAATTCGCGCGGGGCCGTSACTCGCCCCGCTACAAAGCATGGTATGTTTACCTTCATCCTATGGCTGGTCTTGAGGCCGTTCCAGCCGATCGACTCTTAGGSGSMTGGCGAYCCTCGRGACAGYTRCGACGYTCGGAGCGAAGCACCGTCGCGGACAASAGCGRKCYCAGGTYGCACCASYGACSCMGCTGCCCCCGGCCGAACCTCCCTCGAGTAATTRGGCCTCCCTTAGGCATGCCCGTCCGGCTGGAGGGCTGATTWAGGCCGGACGYGTTYGTCCCGTTCCTACGTRGGTGGTGGAGCTCCGCTCGCGGTCGGGCTGWCGGCGGTGAACCCCCTCTCCTCGGCTGRWATMRTTYCRAYACTGARYACTTCCACAGTGTGGATCTCTTCATGTCACGGTTTACATTCTGTTTACACAGCGCAGGTCGCCCCTCGGMTMGTCATTCAATATTCGACGTGGTTCTGTGTTAAAAGTACAAGYAGSCGTCCCGCGSKAGYGTGTMTGTTCGGCGACGAAGCTGCCTCGSGMGGYCGGTCGTAGAGAGAGSGYCAGAAAAGGAGAGATYCCTTCTTTGTGACAGGTGGTYCCGTYAGTGAAGCACCCWYYCGGTYYKTWYYYRWKRYYWGCRRASGCCGCGARGGCGCGCYSCRATCCCGCGCRMYTSCTCCCGRAAGCAACCTGTCGMSYGCRGTTCTGCCTTGCCAGCCGGGCGTGYGCGTCTAASGGTMGACAGCATWYGYACKCCCAAGGGGATTCTGACMMTGTCGCMSRTSMGGGCYACTCCGCGRTGTGCGGAGCGCACTCYTCGACTCGCAGTCACCCGCCGCACCGCGGGAGAATACAAGGSGYGGCACTGCGGGCTGACAGAGAGGCGGGCYKAGTCTGCAGCGTGTCACAGRGAAACAAGYCTKKAGGAGRCGCCCASGYCRCCMSAGCTYGRCTTSAYATCACCTGTACCCCRACCGAYAACTYCKGCCGCCCGGTTACGGGRCCGGCKGCCGCGGCGCCRCCCCGRRGCACRTWAGACGTTTAACSYYGACATACTAGGTACCTCTCAMGSRRYGGCATTTTCACGCGGGGGRCTGATACCCAGKTTCCTGGGGTATCGAACGTCGCCATGAGTGAGCTYRRACGTMGTGCGRAGGACGGAGGACGACTTCCCCGCTGTAKCRGCASTRGGAYRGGCATTAGKMWYCCTATGCCTGGGATTMAACCACCCGTGCTTRGCMCRRSAGGCACCCAGTCCAACAGTGAGCGTACCGGGGCAGCGCTGGGATGTCTCCCTCCAGCACGGGCGCCMTCCCCCCAGCCACCCGGTAGATYTAWATACCRCGCSCGCTGTAAGGTTCGCCAGGAGCGCCGGCGACTCCGTAGCAGGCCCCTCGGCGCTAGGGGCCCGTKCSTMAGGGGTGCCWSGTGAGCTCGTGCAGGGGAACGCGCTCACAGTCGTGTRGGCGGCGTCCTAMAATTASCCCRCGCGGCCGGGGGCCGAGMMRYYMCCTRAKCACGSRCACTGGGCGCACCAAAGCGCCCCGCGGGGAGTGAGGCAACGCACAAGAKCGTCAYRGCGTYRCGGGGCGATCCCTTCCWTCGGTGAAGGGCTATACTGGTGTACAAGCGAGCGATAACCRAYRTRCACCTCGTGCMGMCRGAMTCCCGKGGAGCCGCAGYTATTCTGACGYYGTTRCTAWCCSRCCRRATGYCYRGGTCGCGSGAAACTCGAACGGATATCTAACGCCTGGTGCKCCGTGGAAGGCYGAACGATGRGYTATSGCGGCAGTAGACTCCGTTGAGCCCATCCTCTAAAGAGASAGRCCATCSYGCTCAGCCCCGGGGCAGCAGCCGTCCCGGCCGCGCTARGAGTCATAATYAGCTACCKCGGCATCCTGGCCGACAGGGGCACCTAGTCCGAGCAGGGGAGGGCACATGGCARGCCGGGGCCGTGAGCTGCGAAGSGTCYCTCCCTGCMGGATACTAGCCACCTCARMYCCRYRYARGCGAGGGATCGCTGCACKRMSTTGCACCCGCGGGCGGGGGCCTGAMGAMMACTGGAGCTCGCCACCTTGGGCGCTAAGGTAGGGTGGTAGCGGATGTGCGACAYGGCCGTACCYCGYTTATCACATCKAWGYAGCGACCAGCGRTAACGAAGCGACCWTCTGTCAAGACAATGAGCGACWKYRGGMKSYCYGCYAAKGTCMYTTCGGGACASCATGTGCACGGGCKCGGAGTAGGYCYCCTCCGGTAGCTRYGCGAGCCCGCTCCCCCCTCGGTGTATSRCYGACATCKTAATRTTACTGGGGGCGAGCTAATATCCCAGAYCWCCGCCCTCTGCATTGAAGCKAAARRKCKKYTGCTTTAGGACTTGCAAGGCCTATCYCARCYCTCCCGCTGGCCGCGCGAGCCYACCCYCSAYGCGAKGGCCAGSGGCCCCRMKTWGAACGGCGCAGSATGYWRGACCACTTGGGRCCCCCRRYYGRGCCKCCCCMYYCGACMTYGGTRTACRGCRSYYAYMCYAGGRCGCCTCKCAMCYCACYYCGTCKAGCAGGGTCATCATCTCRTGGCTGTRGGTGGATCCGCGTCGGCGCGACGCTAGAGGCGRCATCGTCCGGTACGGYTRGAGSRCYASGGGCGCRGGRGTYYCTGGGAGYKTCCTGYTCTGCCTCCGAACCCCTGGCKCTRGSACAWSRRGCCCCACGCTRSTGGAGYATAAGGYGCARSGMTTGCAWGGYTCGYGCCCRGYTGGRGGYTGYCWSAAMYTCKRYRYAAAGACCGCCAGAGGCCGCTCAGGAGTCCACGCTTAGTGGKKGCCCGGRTTGGGWGWMTARSSRGTAMGCCCTTTATCYYGGGCGTRCCAYGGAGGGCGRGGTMGCCCGCAGCSRGATGTCYGTRGCTTTCCCGTCTGAGSTCACGATATKYTGGGGGKTGYGGTGTCCTGAGWGGGTCTCCTGMGCGGGCCCCAGCMGGGCCGGCCCGGCGAGTSCCGGGGTGGGTAAAGTTKCTATATMKGCCCKYRYYYGGRTGGGCGGCCTATGTMRCTGCACCGGGTCGACKCCTTTTGGYCCGGSTSGCGGCTCGTCAYYGAGTCATCCGTACTATGACCAGGACCGTATCGCGTTGCTGGTGCTGTATACCGAGCACKGCCTGACCCAAGCCGCGAACATAACCCCCTCGAGCGGCGGGCGGGMGKGCCGGCGGGCACTCTGGGGWYGYACCGGCGCGGGCCTTGGATTTGCGGCSCGGSCGGGKTAGSYYYGYGGAATCCCGACCTCCCCTSGSGCGTTGTAGAARATCGGGAGRACACTTGAAGTCCAAAACTCGTACGCCCGCTTTGGTGTTTTTCRGCTAAAGGGYRRCTRACASMKWWCMSYGATCYACAGCAGCRRAGGYGGACTTCGCACSGMAGCRACGGCGACYGCGKCGCCCGCSGTTGGCTCCGCTACYAYYATCCGGTATGGCCTCGCTCGTGGATCCGSGKTATSCGCSGGAGGTGCGGGACGMYRCRGGSYRMYYCCCGGRAGGTMRYCCYWTACACAWTCATCTGTACACTAGTCGRRRMMTAGCCCGTGCGGGTGGGCGTMMWCRKRYRMAYRRRSSCGYMRYSWAMMGCRRGCRCTCGGAGATGCATTCGTSRCGGGTMCCGYGGCCGCGGMTTGCTGGATATGCGWSSSSCSMSSCCCCACGGTTGCGGAGCAYRWRSGGMKCSWACCTTAAYTYGCCGYSATGCGTCCGCGACCGCTCCCCATGACRCTCTGACTGTTGCAAGCGGTATTSATAGGYTCCCTCACTCGGAACTCAGGCRGGGTACCRKGKCTGGAATTCGSRGTGGGYCGCGYGRCGRGTCTYACCCATGCGCTAGGGTTCYTYCTAACYRRGTCATCCCGCGGTGAATCCGTGCTGACGCCGGTCTGCGATGCAAGCCGGCAGCCGACGTGGACAGCGTCGGGCCCGGAGAGTAAATGGGCGGCCGRGGAAATYRGATCGTYACTGGCCGGGTRRCGWCTCCTRAMTYYAGAAGRCGKTCCRCRKCWGAYAMCCCAGGCGYRGGGGCCGAGASGCGGTCMCGCAGGCRGTWAGGYCGYCTGCCGSTAWCGGGCAGAGRGGTSGRCCGGMGRTYRYCGSYYCRGRYGCGRAGCGCYGMTGGAGMGCCGATACTGCGKAAGGGAWMSCTTGACGTTMTGATGTATTGTCCCTGCCTGTCTACCCGCTGGACCATGCGCGCMGTSCGYACAGGYCGWCGGCGGCTCTACGCGCGGCGCGCCACGCTGGAATGACTAACAAACCCTTCSMKYSKSGRKCGGCTCGACKRGCSRARTTYTCCAGCTTCCGGCCCAACGGGGCGGGGGAGGGCCGATKKYGACTGCGCTCAAAGAAGTMKGSYYMCTGSCGGGGCGTGCTTTGGATTCCGCTTCGGGATGGCATTAGCGTATACGAAGGTCAACGGGGAGCGTGGGAASYCCCCCGATGCCRCCACACAATTCCGRSAGGACCTSTRARYGYAAGGCACTMGTGGCAGAACCATGCAAGAACCCATTGGAGTGATGGAGASGTCTYGCGCYCTCCAGTGCGGGYYACYCACAACGTAGACGRRCCACGCCGYGCCTCGAGCRCACKGGCGGGGGCCGAAAGCCCGCGTAGGTGCCCAGCAGCATAATCCCGCCCKAAYTCMCTTGCGTACTCCCTCCCCTCTGAYAATGGCCCGRCKCGCAYTGAGTSCGTCCCCGACTCGCMGGTGGYKGCGCCATCAAGTWYTCCAGGGGGGCCGRWMYGTMCGSCCTACAAACATACGCSCCCGCGCCCCGTCYAMACACTSRRRYRWWKGCCCWGGCGAAGAACGTGCGRGTCACACCMCTGGMTTATCGGGGGGAGGGCTCSACGCCGTRSWRSWYKKCCAYAGTCYRTCCGTWAWRSGGYCTCTTGRCRYSRCCTYYAACCGTGGTSCGGCTGGAACGCGGCCGCCGGCTGAGKTGCGRCSYCTTCCGSCTKRCGACGYKGGKGKACCCYARYGSRYCGCGCGRRYGGCGTYACMCCCTTGAACCGGGGGCTAT
>s9511
ATCGGATTTCAGTTACGACTTGTTGAATAATTGCCGGCCCCACTGCSGCGTGCGRRTCYYRKCTWCGGCCTMAGCRCAGGCCGGCGACATCCGTTTCCGTCACCSCTTCTCCCATGCGYCSGAYCRCCCACAYCKAGGTGGMGTCGGGCGWCCGACAACCGACGTGTGGTGAGGRRGATCAGCAACGCGATGCAGGCCGRGGGCAGGCCACAGGYRGTATGTCAGGCGTAGCGTTATGKCAGTCCCAAGAAGCCGAGATACTAGGATTCARTCGCGTAGTRSYRSRCACGCCACGCGGGATCCCAGCTCGCAGAGCCCTGRTYTAGGTCCTCACGCGAGTGACGCCGCCGGTACAAWCMCSRTCCGGGACCGGCCACYGCCCTAGCCCGAAGACTCCCCGTCCTATAGATTCGCYYKMYRYTTGACGGCCGTCCTGCCCTAAGSATGGCCCTGCASACAGGGCCKCAGCCTCSYGAGCAGGAGGACTCGAGCRYTATTTRCTTTGGCAMRGTCSCGATAWAGTWGGTTTCGGGTCTGGTCGGTGCATRSSGAAKGAARCAGCACACTAACCCACRGATACCMGTGGGCGCACATYGAGRCRCACCACCCAAAACTTATTCGGCTCGGGGGCGGYTTCCTCYGGCCACAGGGCCTACACGCGGTCGACCCATGTGTAAATCCTCCCTCWTCGAYTSGAASYCRGGCTAGTGGAGGGGTCGGCATACTCRRWRRTGTAGCCGGGGCAACCKCACCGCCGTCCATGCAGAGGGGTGCCGYMACCTCGTACTCCCCTCCCCCCCCCAGCCATTKCAGACGGGCATTCTCCGGTTCCACCAAGGGGGGCTGKGGGCRTTGGCMYTCYGGTCGMAGGGAYSTGTCGAGGGAGGGCAGARYCCGGGCCRCCACRCYCACGGMRGGGCCTAGTCTTARCCAAACTKRGSRCCTCCTGGTCRCTGCAGGCTSATGMRSSSCGTGACACAGGGCGAGGATCGCTCGATTTGCGCCGSSMGTTGARSAYRYTGSWTMRAGYYYCCGTTGGCGCYCYGGACAAACYRGGCGAYCGGCTCAGCCTATTGAAACTCCACGCTTWAGAGTTYTTTCGGCACMRGTAGGCGGTTATCAAATTCGCGCGGGGCCGYSAYTCRCTCYGYYACAAAGCATGGTATGTWTACYTYCATCCTACAGCTGGTCTTGAGRCYRTYCCAGCCKRTCGATCGCTAAGCGGCTGGCGAYCCTCGRGACAGYTRCGACGTTTAGGRCRARGCAYCGTCGCGGACCACRGCGATCTCAGGTCGCACCAGCGACCCAGCTGCCCCCGGCCGAACCTCCCTCGAGTAATTRGGCTTCCMTTAGGCATGCCCGTCYGGCTGRAGGGTCAGTTAGGGYCGGACGYGTTCRTCCCGTTCCTACGTGGGTGGTGCAGCCCCGTCCGCCGTCGGGACGACGGCGRTGAACCCCCTCTCCYYGGCTGRWATAATTTCGACACTGARYACTYCCACRSYRCGGATYYYYTCATGCCACGGTTTACRATCTSYYTACACAGCGCAGGTCGCCCCTCGGCTCGTCATTCAATAYTCSACGTGGTTCTGTGTTAAAAGTACAAGTAGCCGTCCCGCGCTAGTGTGTATGTTYSGCGRCCGACGTGCCTCGCGCGGTCGGTCGTAGAGGGAGGGCCAGAAAAGGAGAGATTCCTTCTTCACAACAGGTGGTYCCGTYAGTGRMGCACCCWYYCKGTTYKTWYYYRTKRYYWGCAAASGCCGCGARGGCGCGCTGCGRTCCCGCGCRMYTGYTCCCGAARGCAACCTGTCGMSYGCAATTCTGYCTTRCCGGCCGGGCGTGYGCGYYYAASSGTMGACAGCRTATGCACGCCCAAGGGGATTCTGACCATGTCGCAGGTCAGGGCCACTCYGCGGWGTGCGGAGSKMACTCYTCGACTCGCAGTCACCCGCCGCACCGCGGGAGAATACAAGGCGYGGCACTGCGSGCYGACGGCCGGGCGGGCCTAGTCTGYAGCGTGTCACAGAGAAACAAGCCCGGAGGAGGCGCCCACGTCRCCCGAGCTCGGCTTGACAKCACCTGTACCCCGACCGATAACTCMGGCCCCCCSGTYGCSGGGCCGGCGRYCGCRGCGCCRCCCCGRRGCACATTAGACGTTTAACSYYGRCATACTMGGTACMTCTCRMRSGGTGGCATTTTCACGCGAGGAACGGATACCTATTTTCCTGGGGTGTCGAACGTCGCCATGAGTGAGCTTGRACGTAGTGCGGAGGACGGAGGGTGATTTCCCCGCAGCAGCAGCMGTGGGATGTCCATTAGGMWYCCTATGCCTGGGATTCAMCCACYCGTGCTTGGCCCAACAGGCACCCAGTCCAACAGTGRGCGTRCCGGGGCAGCRGCGGGATGTCTCYCTCCAGCACGGGCGCCMTCCCCCCAGCCACCCGGTAGATCTAAATACCGTGCGCRCTGTCCGGATCACACGGAGCGCCGGCGACTCCGTAGCAGGCCCCTCGGCGCTAGGGGCCCGYKCSTMAGGGGKGCCWSGTGAGCTCGTRCAGGGKAACGCGCTCACAGTCGTGTGGGCGRCGTCCTAMAAYTASCCCACGCGGCCGSGGGCCGAGCAGTCCCCTRAKCACGCGCACTGCGTGCACCAAAGCGCCCCGCGGGGAGTGAGGCAACGCACAAGAGCGYCAYRGCGTYRCCAGGCGATCCSYTCCWTCGGTGAAGGGCTATACTSGYGTACAAGCGAGCGATAACCAACRYGCACCTCGCGSMGMYGGAMTCCCGKGGRGCCGCAGYTATTCTRRSRYTGTKGSYRACCSACCAGATGYCTRRSTCGCGGGGAACTCGAACGGATATCWAACGCCTGGTGCGCSGGSGAASGYYRAACGATGAGTTATGGCGGCAGTAGACTYCGTTGAGCCCATCCTSTAAAGAGACAGACCATCCTGCTCAGCCCCGGGGCAGCAGCCGTCCCGGCCGCGCKAGGAGTCMTRATYAGCTACCGYAGCATCCTGGCCGACAGAGRCACYAAGTCCGAGCGCCKGCGGSCACATGGCAAGCCGGGGCCGTGAGCTGCGAAGGGTCCCTCCCTGCAGGRYACTAKCMACCTCARMYCSRYRYARRCGAGRGATCGCYGCACTAACTTGCACCCGCGGGCGGGGGCCTGACAAMMACYGGAGCTCGCCACCTTGGGCGCTAAGGTAGGCCTACGACGGAYGTRCGACTCGGCCGTACCCTGCTTATCACATCTMWGTAGCGACCAGCGATAACGAAGCGACCATCTGTCAAGACAATGAGCRAYAGTAGGCGSYCYGCTAAGGTYCCTTCGGRRCACCTCGTTCACGGGCGCGGAGTAGGTCYCCTCCGGTAGCYRTGCGAGCCCGCTCCCCCCTCGGTGTATCRCCGACATCTTAATGWWACTGGGGGCGRGMTAATATCGCGSATCACCRCSCTYYGSRYTGRMRCGAAAAGGCKTTTGCGTAAKRACYYGYARGCCCCATYTMAACCCTCCCGCTGGCCGCGCGAGCCCTGCCYCGACGCGATGGCCRGSGGCCCCRATTTGAACGGCGCAGCATGCAGGACCACTTGGGRCCCCCRRCCGAGGCTCCCCATTCGACATCGGTAYRCRGCAGYYAYACYAGGRCGCCTCTCAACYCACTTYGCMGAGCAGGGTCGCCATCTCRTGGCTGTRGGTGGATCCGCGTCGGCGCGACGYTWGRSRCGRCAYSGTCCCGTACSSYTAGAGCACYACGGGCGCRGGGGTCTCTGGGAGTTYYCTGYTCTGCCTCCGAACCCCTGGCTCTAKCACATGAAGCCCCRCACTASWCGRGYRTGARGTGCAAGGCTTGCATRGYTCGYGCCCRGCTAGRGRCTGCCAGRACYWCKRTACATAGCCTGCTGAAGRCCGCTCAGSAGTCCRCGCTTAGTGGKTGCCCRGATTGGGAGAATAGCCGGTACGCCCTTTATCYYGGGCGTGCCACGGGGGTCGGGGYAGCCCGCAGCSRGAYGTCYCTGRYTTTCCCGTCTGAKCTCRYKATATKCTKGGGGKTGCGGTGTYCTGAGAGGGTCTCCWGCGCGGGCCCCAGCCGGGCCGGCCCGGCGAGTGCCGRGGYAGGTGAGGTWKCTRKAKMKGCCCKYRYYYGGRYGGGCGKCCTATSTMGCTRCACCGGGCCGRCGCCTTTTGGTCYGKCTCRCGACKCGTCAYYGAGYCRTCMGWACTAYGACCAGGACCGCCCTTTCCACGTRGTGCTCCCTACCGAGGACTGCTGGACCCAAGCYGTGAACATAACCCCCTCGARCGGCGGGCGGGAGGGCCGGCGGGCACTCTGGGGATGCACCGGCGCGGGCCTTGGAWTTGCGGCSCGGSCGGGGTAGSYYYGYGGAATCYCGRYCYSCCCTSGCGCGTTGTAGAAAATCGGGAGAACACTTATTGCCCATTGGTAGTACGCCCGCTTTGGTGWWTTTYAGCTAAAGGGTAGCTAACASMGWWCCCTGATCTACRGYAGCAGAGGYGGACTTCGCACSGCAGCRACRRCGACTGCGGCGCYCGCCGTKGGCTCCGCTACYAYYATCCGGTATGGCTYCGCYTGTAGGCCCSGGKWAYGCGCGGGAGGTGCRGSACGCCRCGGGSYRMYYTCTGGAAGGTAGCCCTTTACACAWTCATCTGTACACTRGTCGGAGCCTWGYCCGYGCGGGTGGGCGTACACGKRYRMAYRRRSGCGYMRYSWAMMGCRRGCRCTTGGAAACGCATTCGTSACGGGTCCCGCGGYMGCGGMTYGSTKRRYATGCGWSSSSCSMSSCCCCACGGTTGCTGARCACGTGCGGCTCGTACCTTAACCCGCCGYSRTGCGTCCGCGACCGCTCCCCATGACGCKCTGAYTGTTGCWWGCGGTATTGATARGTTCCCTCACTCGGMRCTCAGGCRGGGTACCRGGKCTGGMMWTCGSGGTGAGCCGCGYGRCGRGTCTTRCCCATGCGCTAGGGTTCCTCCTAACTGAGTCATCCCACKGTGAATCCGTGCTRACGCCCATCTGCGAYGCAGGCYGKCRGCCGACGTGGRCASCCCCGGGCCCGGAGAGTAAATGGSYRGMCGGGGAAATTGGATCGTCACTGGCCGRGTGGCGTCTCCTAAMTYYAGAAGACGTTCCACATCTGACRMMMMGGGYGCRRGGGMYGAGACGCGRYCCCGCAAGCGGGWAGGYCGCCCGCYGGKATGGGGCRGAAGGGTSGGCCGGCGGTCACCGGCCMRGRYGCGRRGCGCCGATGGAGMGCCGATACTGCGTAAGGGAACCCWTKACGTTCTGRTGTGTTGTCCCTGCCTGTCTACCCGCTGGACCATGCGCGCAGTGCGCACAGGYCGACGGCGGCTCTACGCGCGGCGCGCCACGCTGGAATGGCTARCAARYCCTTCGCTTGTCGGTCGGCTCGACGAGCCAAGTYYTCCAGCTTCCGRCCCAACGRGGTGGGGGAGGGCCGATTKYGACTGCGCTCARAKAAGKMKRSYYMYTGSCGGGGCGCGGTTTGGATTCYGCYTCGGKMTGGCACTAGCGTATACGAAGGTCAACGGGGAGCGTGGGAASTCYCCCKATGCCRCCACACAATTCCGGGAGRRCCTSTRARYGYMAGGCACTCGTGGCRGAACMATRCAAGAACCCATTGGAGTGATGGAGASGTCTYGCGCYCTCCGGTGCGGGCTACCCGYMAMGYARWCGAGCYGGGCCGCGCCTCGAGCRCACGGGCGGRSGCCGGAACCCCGCGTAGGTGCCCAGCAGCAWARKYGCGCCCGAACTCCCTTGCGTACTCCCTCCCCTCTGACAACGGCCCGRCKCRCAYTGAGCCCGTCCCCGACTCGCCGGTGGCTGCGCCATCAAGTTCTCYAGGGGGGCCGRWMYGTMCGGCCTACGAACATACGCCCCCGYGCCCCGTCTMMMMACTSRRRYRWWKGGYCAGGCGAAGAACGTGCGRGTCACACCMCTGGMTTATYKGGGGGAGGGCTCCGCGCCGTRSWRGACGTCCACAGTCYRTCTGTWAWGGGGCCYYYTGGCRYSRCCTTYRACCATGGTGCRGCTGGAACGCGGCCGCCGGCTRRSKTGCGRCSYCTTCCGGCCKRCGACGCTGGTGGASCCYWRYGSRCCGCGCKARYGGCGTYRCCCCCTTGAATCGGGGGCTAT
>s7551
ATCGGATTTCAGTTACGACTTGTTGAATAATAGCCGRCCCCACTRCSGCGTGYGGGTCCTRKCTACGGSCYCAGCGCAAGMCGRCRMCATACGWYTCAGTCACCSCTTCTCCCATRCGYYCGATCGCCYACRTCKAGSTGGCGTGGGGCGACCGACGRCCGACGTGAGRTGRGGRGGATCWGCAACGCGATGCAGGCMGAGGGCAGGCCACAGGYGSYGTGTYARGYRKAGCRTTATSKCAGTTGCAAGAWACCAWRRTACWGGGATTCGGGCKCGTARCRSYRSRCACGCCACGCGGGGTCGTAGSKCGYRGGGCMCYGRYYCAGGTCCGCACRCGGGTGRCGTCACCGCTGCAATCCCSRTCCRGGRCYGGCCACYGCCCYRRYYCGRRGGCTCCCCSYCCTAKMKRYWCRYYYKMYRYTTGACGGTYGTCCTGTCCTRAKGMTGGCYYGGCACMSWKGGCCGCGGCCTCSYGATMGGAAGGGCTCGAGCRYTACTCGCWTTGRTACRGTCSCGATATAGTWGGYTTCAGGGCTGGTCGGTGCATGSSSAATGAAACAGAMCRTCCAYCCACGGMTACCCGTGGGCGCACATCGWGGCGCACCWCCCAAATCTTGTTCGGCWMAGGGRSGGYCTCCCCCGGCCACAGGGCCTACMCGCGGTSGACYSAYGTGTRRRYCMTCMCTMTTYGAYTSGAAGTCAGGCCCGTGTRGGKGKYGGCATAATCRRWRRTGTRGCCTGGGCAAYCGCACCGYCGTCCAGGCAGAGGGGTASCGCAACCCTSTACCCTCCTCCCCYYYCYMRCCRTTGCAGACGGGCTYTCTCCGGTTCCRCCAAGGGGGGCTGKGGGCATKGGCCTTCYGGTCGMWGGGATCTGWCGAGGGGKGGCAGRGCCCGGGCCACCACGCCCACGRAGGGRCGTAGTCWTARCCAWRCTGRGGACCTCCAGGTCATTGCMGRMTSATGMRSSSCGGGTCGYGKGGCGAGGATCGMTYGATTYRCGCCGCGAGTTRARSRCRCTGSWTARWSCTTCCGTAAGCGSCCCGSRTCGACTAGGCGACYRGCTCAGCSTATKGRRATGCATCGCTTAARAGTTYTCTCGRCASMAGTMRGTGRATCCCAWMWWCGCGCGGGGCCGYGACTMRYCCCGCYMCAAAGCWTRRYATGTTTACCTTMACCCTMTAGCTRKTSTYGAGRMTAYTCSAGCCGGTCGACTCYYAGGSGCMTGGCSATCCTCGAGACRGCTGYSRCGTYTAGGRCRAAGCACCGTCGCGGACCGCAGCGGGCTCAGGGTRCACCASCGACSCMGCTRCTMCCGGCCARACCTCSCKSKAGCAATTRGKCTTCCMTTAGGCATGCCCGCGYGGCTGRAGGGYTGRTTWRGGCCGGRCGTGYYYGTCYCATTCCTACATRGTTGGTGSAGCCCCGTCCGCCGCCGGGMYGTCGGCGGTGAACCCCCTCTCSCCGGCTGRWATAGTTCCRAYACTKAGYACTCCCACAGYRCGGATCCYYTCAYGCCACGGTTTACGATCYGYTTAYRYRGCRCAGGTYGMCCCTCGRMTCRTCATTMAATATTMSACGYGGCCCYGTATTAAARGTACAAGCRGCCGTCSCGCGSGAGCGCGGMTSTTYSRMGACCGAGCTGCCYCRCGCGCYYRGTCGTAGARGGCGGGCSATAAAAGGAGAGRTCCCTTCTTCACAASAGGAGGTTCCGCCASYGGCCCACTCTCTCKRTTCGTWYYYRWKRYYTGCAAACGCCGCGAGGGCGCGCTGCGRYCCCGCRYRMYTGYTCCCGARRGCAACCYGYCGMSYGCAATTSTGYCTTGYMGTCCKGGCGTGCGAGYYYAAGGRTAGACAGCAKATGCACGCCCGCSGAGTYTCTGACACTGTCGCCSRTSCGGRCTMCTYCGMAGWGTGCGGAGCGMASTCYKCGACTSGCGGCYRCCCCCCGCACMGCGGGAGGATRCAAGGSRYAGGACWGCGSGTYGACGGACRGGCAAGCCTMGTCTGCARCGTGTYATAGAGARTTGARCCYKKAGGAGGCSCCCACGYCRCCMGAGCTCRACTTGRCATCACSCGTACCCCGRCSRATAACTCCGACTGCSCCGTCACSGRAYCGGYGAYCGCGGTGCTGCCYCGGGGTACATTAGACSTTTAATSYYRRCATRCTCGGTGCAGCTCGCGCRATGTYATTTTCAYKCKRGSRACTGACACCCAGGCTCCTGGGGYAGCGAACGTCGCCATRRGTGAGYYTRRASGTAGTGCGAAGGACGGAGGACGRCTTCCCYGCWTCATCAGCACWARGAYGGGCATYAGGMTCCCTRYGCCTGGGATTCRMCGWYTCGWGCTTGGSCCGGCAGGYACCCAGTCCAACAGTGGGYGKGCCGGGGCAGCGSYGGGATGYCTCCCTCCAGCGCGGGCGCCMTCCCYCCRGCMASCCGGYAGATCTATATACCGCGYGCGYCATACGGTTCRCAMGGAGCGCCGGCGACTCCGTAGCAGRCCCCTCGGCGYTARGGGCCCSCGCGTMAGRGGTGCCTGGTGRGCTYKTACGGGGGAACRCGCKYAMAGTTGTSTGGGCGGCGTSCTWCARTTASCSCRYKCGGCCGGGGGCCGMSMMRYYMCCTRAKCACACGCACTGSGTGCACCRGACCGCCCCGCGGGRMRTGASGCARCGCACAAATGCGTCAYGGCGYYRCSGSGCGMTCCCYTCCTTCGKTGAARGGCCWYACWSRYKTACAAGCGAGCCATAACCGACGTGYAYYTCGYGCAGCCGGAATCCCGTGGAGCMGCAGTTAYTCTAGGGYCGTTRCTRTCCSACCGAATGTCTGASTCGCGGGARGTWCGAMCGGATAKCWAACGCCTGGTGCKCSGKCGAACGTTAAACGATGGGCTATCGCGGMAGTAGMCTYCRYYGAGCCCATCCTCYCGACTGASAGACCAKYCTGCYCRGCCCSGGGGYAGCAGCCGTCCCGGCCGSGCTRRGARCCMTGATCAKCTACCGCGGCATCCTGGCCGGYAGAGGCACCAAGTCCCWSCAGGGGAGGGCACATGGCAGACCGGRRCMRYGRGCTGCKAAGGGTCTCTGCCTGCAGGRTGCTAKCCACCGCGRMYCCRYRYAGACGAGGGATCGCTGYWYGGCGYYGTACCCGCGGGCGGGGGCCTGAMRACCACTGGRGYCCGCCACCYTGGGCGTGTAGGTAGGSCGACGRCGGMYGTACGACTYGGCCGTACCTCGCTTAYCASWTYKCTGYAAYRACCAGCGATGACGAAGCGACYTTCTGYYRAGACRRCTTGCRATTKYRGGMKSYCYGCTAWGSYYCCYTCGGGACRCMWYSTKCACRGGCTCSGAATASGYCTCCTYYRKTAGCYRYGTGAACCCGCTCCCCYCTCGKCGTATCRYYGACATCGCTATRTTCCTGGGGGCGAGCTMRYRTCGCRSAYCACCGCSCTTCGGGCTGGCRYGAARAGGCTTCTGCGTAAKRACYYGYARGCCCCATCTCARCYCTCCCRCTGGCCGCGCGAGCCCTGCCYCGACRCRATGGCCRGCGGCCCCRMGTAGAAYGGCCCAGSAYGYAGGACCACTTGGGGYCYSYGATCRGGCCGCCCCCCCCGAGMTYGGTATACARTAGYYAYACTRGGACAYCTCGCAAYTCGCCCCGTCGGGCAAGGTYGYCGTCTCRTGGCCGTGGGTGGGTYYRCGTYGGCGCGAYGCTAGASGCGRCACCGTCCCGTRCSSYTRSAGSACTACGGGCGMRGGRAYYTCTGRGGRYKTCCTGYCMKGYCTMCGAACCCCTGACTCTAGCACWTGAAGCCCCRCRCTASTCGAGYRTGARGTGCAGSGCTTGMAWGGYTCGYGCCCGGCCGGGRGTTGCCTCAACCTCKRTAYAAWGCCTGCYRAAGRCCRMYSRASAGTCCRCGCTKRGTGGTGGACCRGRTTGGGAGAATTAGCRGTACGTCSTTTATCTCGGGCGKGCTRYKGGGGGCGRGGTMGCGYGCAGTCAGAYRWCCCYRGCTTTSCCGTCTGAKCTCACGAWRYTYTTGGKRTTATRCKRTYCYRAGAGGGTCTCCAGCGCGGGCCCCGGCCRGSCCGGCCYAGSGAGTGCCSGACTGGGTGAGGYWGCTATAKMKGCCCKYRYYYGAGCGGGCGKCCGRTGTCACTGCAYCRGGTCGACGCCTTTTGGCCCGKCTSGCGGCGCGCCATYGAGYCRTCCGAWYYRTGACCWGGACCGTMYYKYSYWSCTGGTGCTGYMTACCTAGCRCKGCCGGACCCARRCYGCGAACATAAYCCCCTCGAGCGGCGGGCRGGCGKGCCGGCGGGCACTCTGGGGWTGCRAGGCCRYRGGCCTTGGATCWGCGRCGCGGGCGGGGTARGYCYRCRGAAKCCCGACCCCCCCTGGCGCGTTRTARAGAAYYGGGAKGRCACTTRTWGYCCATWGGTMGTACGCCCGTATTKRGRTTTTTCRGCTAAAGKRYRRCTAACRSMKWWCCGTGATYTACAGYAGCAGASGYGGACTTCGCACGGAAGSGRYGGYGACTGCGGCGCCGGCCGTKGGSTCMGCTACYACTATCTGRCATGGCTTCSYTCGTGGRYYCGCGGTAYSCGCSGKRKKKRYGGGACGMCRCRGGSYRMYYCCYGGRAGGTAGCCCCATGCACMATCATCTSTRCAYKGGTCKGAGCCTAGCCCRYGCGGGYGGGMGTCAWCGKGCGCAYRRRSCCGYMRYSWAMCGCGRGSRCTTGGAGWTGCATYTGTSACGKGTCTTGYGGYCGCGGMTCGCTGGATATGCGWSSSSCSMSSCCCCMCGATTGCKGAGYACRARSGGMKCSWACCTTAACTTRCCGTCRTGCGTCCGCGAYCGCTCCCCATGGCRCKCTGAYTGCWGCWTGCGGTATTGATAGGCTCCCTCACTCGKAGCTCRGGCRGRGTWCCAGGGCTGGMMWTCRCGGKRGRCYGCGCGRCGGGTYTTATCCGTGCGCTAGGGTTCYGTCATACTGGRYAATCCCACGGTGWMCCCGTGCTAACGCCGGTCTGCGATGAAGGCCGTCAGCCGACGTGGGCAGCGTCGGGCCCGKRGAGTCAATRKGTGGCCRRGGMAAWCGGATCRTCACYGGCCGAATRRCRTCTCCTGAATTCRCAAGGYGGTCCAYRKCAGATAMCCCRGGCGCRGGGGCCGAGAGGCGRYCMCGCAGGCRGTAAGGCCGCTCRCCGGTATCSGGAGGAAGGRYCGGCCGGMGGTCGYCGGCCCAGATGCGGAGCRCCGCTGGGGCGCCGATACTTCGTARGGGAWMSCWTGGCGTTCCRGTGAATYGTCGCTGCCTKYCTACCCGCTGKACCATGCGCGCMGYGCGCACAGGYCGAMGGCGGCTCTCCGCRCGGYGGGCCACGCTGGGATSGCTAACAAAYCCTTCGCTTGTCGGTCGACYCGMCGAGCGRWGTTCTMCAGCTTCCGGCCCAACGAGGCGAGSGAGGGCSGTTGGTGACTGCGCTCRAATMAGGCTGSYYMCWGCYGGGGCGYGGTTTGGATTCCGMTTCARTCYSGCACTAGCGTATACRAAGGYCAACGGGGAGCKTGGKAAGYCCCCCTGTGCCRCCACACAATTCCGGSAGRRCCYCTAAACGCMAGGCAATMGTGKYGGAACCGYGCAAGAGCCCATCGGGACAGTGAAGACGTGTYGCGCYCTTCRGTGCGGRCYAYCCGYCAATCAGACRAGCCGGGCCGCRCCYCCRGCACCCKGGCGGAGGSCRAAAGCSCGCGTAGGTKCCCASCMGCATWRGCSYGCCCGAATKCCYKYSSRYWYTCSCYMSCYWSYKMCAAYGGCCCGRCGCRCAYTGRGCCCGTCCCCGACTCGCAGGYGGCKGCGCCATCMARTTCTCYRSGGGGGCCGRWMYGTMCGSCCTWYARMYMYRYGCCCCCGYRCTCCGTMTMCMMACTSRRRYRWWKGSCCWGGCGAAGAACSKGAAGGTCACGMCMCYGGCTTATYKGGGGGAGGGCWCSRCGCCGCRSWRGACGTYCRCAGCCYRTCYKTWAWGGGATMYTCTGRCRYSRCCTTCAACCGWGGTGCGGCTGGAACGCGGCCGCCGGCCRRSKTGCRRCSYCTTCCGCCTKGCGACGYTGGGGKGCCCYARYGSRYCGCGCTARYGGCGTYATCCCCTGAAWCCGGGCGYTCT
>s7551r
ATCGGATTTCAGTTACGACTTGTTGAATAATWGCCGRCCCCACTRCGGCGTGTGGGTCCTRKSTACGGSCYCAGCGCAAGMCGRCRMCATACGWCTCAGTCACCSCTTCTCCCATRCGYYCGATCGCCTACRTCTAGSTGGCGTGGGGCGACCGACGRCCGACGTGAGRTGRGGRGGATCTGCAACGCGATGCAGGCCGAGGGCAGGCCACAGGYGSYGTGTCARGYRKAGCRTTATSKCAGTTGCAAGAWACCAWRRTACWGGGATTCGGGCKCGTARCRCCACGCACGCCACGCGGGGTCGTAGSKCGYRGGGCMCYGRYTCAGGTCCGCACRCGGGTGRCGTCACCGCTRCAATCCCSRTCCRGGRCCGGCCACYGCCCCRRYYCGRRGGCTCCCCSYCCTAKMKRYWCRYYYKMYRYTTGRCGGTYGTCCTGTCCTRAKGMTGGCYYGGCACMSWKGGCCGCGGCCTCSYGATMGGRAGGGCTCGAGCRYTACTCGCWTTGRTACRGTCSCGATATAGTWGGYTTCAGGGCTGGTCGGTGCATGSSSAATGAAACAGAACRYYMAYCCACGGMTACCCGTGGGCGCACATYGWGGCGCACCWCCCAAATCTTGTTCGGCWMAGGGRSGGYCTCCCCCGGCCACAGGGCCTACMSGCGGTSGACYSATGTGTGGGCCMTCMCTMTTYGAYTSGAAGTCAGGCYCGTGKGGGKGKTGGCATAATCARWRRTGTRGCCTGGGCAAYCGCACCGYCGTCCAGGCAGAGGGGTASCGCAACCCTSTACCCTCCTCCCCYYYCCARCCRTTGCAGACGGGCTYTCTCCGGTTCCRCCAAGGGGGGCTGTGGGCATKGGCCTTCTGGTCGMWGGGATCTGWCGAGGGGKGGCAGRGCCCGGGCCACCACGCYCACGRAGGGRCGTAGTCATARCCAWRCTGRGGACCTCCAGGTCATTGCMGRMTSATGMRSSSCGGGTCGYGKGGCGAGGATCGMTCGATTTRCGCCGCGAGTTRARSRYRCTGSWTARASCTTCCGTAAGCGSCCCGSRTCGACTAGGCGACYRGCTCAGCSTATKGRRATKCATCGCTTAAAAGTTYTCTCGRCACMAGTMRGTGRATCCCAAMWWCGCGCGGGGCCGYGACTMRYCCCGCYMCAAAGCWTRRYATGTWTACCTTMACCCTMTAGCTRKTSTYGAGAMTAYTCSAGCCGGTCGAYTCYTAGGSGCMTGGCSATCCTCGAGACRGCTGYSRCGTYTAGGRCRAAGCACCGTCGCGGACCGCAGCGGKCTCAGGGTRCACCASCGACSCMGCTRCTMCCGGCCARACCTCSYTCKAGCAATTRGKCTTCCCTTAGGCATGCCCGCGYGGCTGRAGGGTTGRTTWRGGCCGGRCGTGYYYGTCYCATTCCTACATAGTTGGTGSAGCCCCGTCCGCCGCCGGGMTGTCGGCGGTGAACCCCCTCTCSCCGGCTGGTATAGTTCCGAYACTKAGYACTCCCACAGYRCGGATCCYTTCACGCCACGGTTTACGATCYGYTTAYRYRGCRCAGGTYGMCCCTCGRMTCRTCATTMAATATTMSACGYGGCCCYGTATTAAARGTACAAGCAGCCGTCSCGCGSKAGCGCGGMTSTTYSRMGACCGAGCTGCCYCRCGCGCYYGGTCGTAGARGGCGGGCSATAAAAGGAGAGRTCCCTTCTTCACAASAGGAGGTTCCGCCASYGGCCCACTCTCTCKRTTCGTWYYYRWKRYYTGCAAACGCCGCGAGGGCGCGCTGCGRYCCCGCRCRMYTGYTCCCGARRGCAACCYGYCGMSYGCAATTSTGYCTTGYARTCCKGGCGTGCGAGYYYAAGGRTAGACAGCAKATGCACGCCCGCSGAGTYTCTGACACTGTCGCCGGTCCGGRCTMCTYCGMAGWGTGCGGAGCGMASTCYKCGACTSGCGGCCACCCCCCGCACMGCGGGAGGATRCAAGGSRYAGGACWGCGSGTYGACGGACRGGCAAGCCKMGTCTGCARCGTGTYATAGAGARWYRARCCYTTAGGAGGCSCCCACGYYRCCCGAGCTCRACTTGRCATCACSCGTACCCCGACCGATAACTCCGACYGCGCCGTCACSGRAYCGGYGAYCGCGGTGCTGCCYCGGGGTACAYWAGACGTTTAATSYYRRYAYRCTCGGTGCAGCTCRCGCRATGTCATTTTCAYKCGAGSRACTGACACCCAGGCTCCTGGGGTAGCGAACGTCGCCATGAGTGAGTCTRRASGTAGTGCGRAGGACGGAGGACGRCTTCCCYGCWTCATCAGCACWARGAYGGGCATTAGGMTCCCTRYGCCTGGGATTCRMCGWYTCGWGCTTGGSCCGGCAGGYACCCAGTCCAACAGTGGGYGKGCCGGGGCAGCGSYGGGATGYCTCCCTCCAGCGCGGGCGCCMTCCCYCCRGCCASCCGGYAGATCTATATACCGCGYGCGYYATACGGTTCRCAMGGAGCGCCGGCGACTCCGTAGCAGRCCCCYCGGCGYTARGGGCCCSCGCGTMAGRGGTGCCTGGTGRGCTTKTACGGGGGAACRCGCKYACAGTTGTSTGGGCGGCGTSCTWCARTTASCSCRYKCGGCCGGGGGCCGMSMMRYYMCCTRAGCACACGCACTGSGTGCACCRGACCGCCCCGCGGGGMRTGASRCARMGCACAAAWGCGTCAYGGCGYYRCSGCGCGMTCCCYTCCTTCGKTGAARGGCCWYACWSRYGTACAAGCGAGCSATAACCGACGTGYAYYTCGYGCAGCCGGAATCCCGTGGAGCMGCAGTTAYTCTARSGYCGTTRCTATCCCAYCGAATGTCTGASTCGCGGGAAGTWCGAMCGGATTKCWAACGCCTGGTGCKCSGKCGAACGTTAAACGATGGGCTATCGCGGMAGTAGMCTCCRYYGAGCCCATCCTCYAAACTGASAGACCATYCTGCYCRGCCCSGGGGYAGCAGCCGTCCCGGCCGSGCTRAGAGCCMTGATCAKCTACCGCGGCATCCTGGCCGGYAGAGGCACCAAGTCCSTGCAGGGGAGGGCACATGGCARACCGGRRCMRYGAGCTGCKAAGGGTCTCTGCCTGCAGGRTGCTAKCCACCGCGRMYCCRYRYAGACGAGGGATCGCTGYTYGGCGYYGTACCCGCGGGCGGGGGCCTGAMRACCACTGGRGYCCGCCACCYTGGGCRTGTAGGTAGGGCGACGRCGGCYGTACGACTYGGCCGTACCTCGCTTATCAGWTYKCTGYAAYRATCAGCGATGACGAAGCGACYTTCTGYYRAGACRRCTWGCRAYWGTAGGMKSYCYGCTAWGSYYCCYTCGGGACGCMWYSTTCACRGGCTCSGAATASGYCTCCTYYRKTAGCYRYGTGAACCCGCTCCCCYCTCGKCGTATCRYYGACATCGCTATRTTCCTGGGGGCGASCYMRYRTCGCGSAYCACCGCGCTTCGGGCTGGCRYGAARAGGCTTCTGCGTAAKRACYYGYARGCCCCATCTCARCYCTCCCACTGGCCGCGCGAGCCCTGCCYCGACRCRATGGCCRGCGGCCCCGMGTAGAAYGGCCCAGSAYGYAGGACCACTTGGGGYCYSYGATCRGGCMGCCCCCCCCGAGCTYGGTATACARTAGYYAYACTRGGACRYCTCGCAAYTCGCCCCGTCGGGCAAGGTYGYCGTCTCRTGGCYGWGGGTGGGYYYRCGTYGGCGCGAYGCTAGASGCGRCACSGTCCCGTRCSCYTRSAGCACTACGKGCGMRGGRRYYTCTGRGGRYKTCCTGYCMKGYYTMCGAACCCCTGRCTCTAGCACWTGAAGCCCCRCRCTASTCGAGYRTGARGTGCAGSGCTTGCAWGGYTCGYGCCCGGCCGGGRGTTGCCTCRACCTCGRTAYAAWGCCTGCYRAAGRCCAACGGASAGTCCRCGCTGGGTGGTGGAMCRGGTTGRGAGAATTAGCRGTAMGTCCTTTATCYYGGGCGKGCTRYKGGGCTTTRGGTAGCGYGCAGTCAGAYGTCCCYRGCTTTSCCGTCTGAKCTCACGATRYTCTTGGKRTTATGCKRTYCYRAGAGGGTCTCCAGCGCGGGCCCCGGCCRGSCCGGCCYAGSGAGTGCCCGRSTGGGTGAGGTWGCTRKMKMKGCCCKYRYYYGAGCGGGCGKCCGGTGTCACTGCAYCRGSTCGACGCCTTTTGGCCCGKCTSGCGGCGCGCCATYGAGCCRTCCGAWYYRTGACCWGGACCGTMYYKYSYWSCTGGTGCTGYMTACCKAGCRCKGCCGGACCCARRCYGCGAACATAAYCCCCTCGAGCGGCGGGCRGGCGKGCCGGCGGGCACTCTGGGGWTGCRMGGCCRYRGGCCTTGGATCWGCGRCGCGGGCGGGGTARGYCYRCRGAAKCCCGACCCCCCCTGGCGCGYTRTARAGAAYYGGGAKGRCACTTGTAGCCCATWRSTMGTACGCCCGTWTTKRGRTTTTTCRGCTAAAGKRYRRCTAACRSMTAACCGTGATYTACAGYAGCAGASGYGGACTTCGCACGGAAGSGGTGGYGACTGCGGCGCCGGCCGTKGGSTCMGCTACYACYATCTGRCATGGCTTCGCTCGTGGRYYCGSGGTAYSCGCSGKRKKKRYGGGRCGMCRCRGGSYRMYYCCYGGRAGGTAGCCCCATGCACMATCATCTSTRCAYKGGTCKGAGCCTAGCCCRYGCGAGYGGGMGTCATCGTGCGCACAGGCCCGYMRYSWAMCGCGRGSRCTTGGAGWTGCATYTGTSACGGGTCTTGYGGYCGCGGMTCGCTGGATATGCGWSSSSCSMSSCCCCACGATTGCKGAGYACRARSGGMKCSWACCTTAACTTRCCGYSRTGCGTCCGCGAYCGCTCCCCATGGCRCGCTGAYTGCTGCWTGCGGTATTGATAGGYTCCCTCACTCGKAGCTCRGGCRGRGTWCCAGGGCTGGMMWTCRCGGKRGACTGCGCGRCGGGTYTTATCCGTGCGCTAGGGTTCCGTCATACTGGRYAATCCCACGGTGTMCCCGTGCTAACGCCGGTCYGCGATGAAGGCCGTCAGCCGACGTGGGCAGCGTCGGGCCCGKGGAGTCAATRKGTGGCCRAGGMAAWCGGATCRTCACYGGCCGAATRRCRWCTCCTGAATTCRGAAGGYGGTCCAYRKCAGATAMCCCRGGCGCRGGGGCCGAGAGGCGRYCMCGCAGGCRGTWAGGCCGTYCRCCGGTATCGGGAGGAAGGRYCGGCCGGMGGTCGCCGGCCCAGATGCGGAGCRCCGCTGGGGCGCCGATACTTCGTARGGGAACCCWTKGCGTTCCRGTGAATTGTCGCTGCCTKYCTACCCGCTGKACCATGCGCGCMGYGCGCACAGGYCGWCSGCGGCTCYCCGCGCGGYGGGCCACGCTGGGATCGCTAACAAAYCCTTCSMKYSKSGRTCGACCCGMCGAGCGRWGTTCTMCAGCTTCCGGCMCAACGAGGCGAGSGAGGGCSGTTGGTGACTGCGCTCRAATMAGGCTGSYYMCTGCYGGGGCGCGGTTTGGATTCCGMTYCRRTCTSGCACTAGCGTATACRAAGGTCAACGGGGAGCKTGGKAAGYCCCCCTGTGCCGCCACACAATTCCGGCAGRRCCYCTAAACGCMAGGCMATMGTGTYGGAACCGYGCAAGAGCCCATCGGGACAGTGAAGASGTGTYGCGCYCTTCRGTGCGGRCYAYCCGYCAAKCAGACRAGCCGGGCCGCGCCYCCAGCACMCKGGCGGAGGSCAAAAGCSCGCGTAGGTTCCCASCMGCATWRGCSYGCCCGAATKCCYKYSSRYWYTCSCYMSCYWSYKMCAAYGGCCCGRCGCRCAYTGAGCCCGTCCCCGACTCGCAGGYGGYKGCGCCATCMRRTTCTCYASGGGGGCCGRWMYGTMCGSCCTWYARMYMYRYGCCCCCGYRCTCCGTMTMCMMACTSRRRYRWWKGSCCWGGCGAAGAACSKGAAGGTCACGMCMCYGGCTTATYKGAGGGAGGGCWCSRCGCCGCRSWRSWYGTYCRCAGCCYRTCCKTWAWGGGATMTTCTGRCATGACCTTCRACCGWGGTGCGGCTGGAACGCGGCCGCCGGCCRRSKTGCRRCGTCTTCCGCCTKGCGACGYTGGGGKGCCCYARYGSRYCGCGCTARYGGCGTYATCCCCTGAAWCCGGGCGCTCT
>s9510
ATCGGATTTCAGTTACGACTTGTTGAATAATAGCCGGCCCCACTGCSGCGTGCGAATCTCAKSTTCGGSCTMAGCACARGMCGGYRACGTMMGTTYCCTGCRYSSCTYCTCCYATACGYYSGATCGCYCRCAYCKAGGTGGCGTGGGRYRACGGAYRRCCGACGTGTAGTGAGGRGGRTCAGYRACGCGATGCAGGCCGRGKGCAGGSCACAGGCAGYAYRTCAGGCGTAGYRTTRWSKCAGTYGCRAGAAGCCRAGATAYWAGGATTCRRKCGCGTAGYRCYRSRCACGCCACGCGGSAYYSCAGCTCRYRGRGCMMTGRTYYARKKCCKYACRCGRGYKAYGYCRCCGSTRCAATCATCAYYCRGRGYCGGCCACTGCCCYRGCCCGRRGRCTCCCCSYCCYRKMKRYWCGCTTGATACYKKRCGRCCKGMCTGTSSYRAGGATGGYYYKGCACACWGGSMYKCGGCCTCSYSRKMGGRRKGGCTCSAGCGTTACTCRCWTTGGCAMRGTCSYGATAWAKKWGGTTTCRGGGCTGGYCRRTGCAYRSSSAAKGMARCAGMAYGTCCACCCACGGMYRCTCGYKSRTGCAYATCGWKGCGCACCACCCAAATCTTRKTYSGCTMAGKGGSGRYYYCCYCCGRCCACAGGGCCTACMCGCRGTCGACCSACGTSTGGGCCCTYCYTCTTCRACYGKRASYCRRGCTMSTSTAGGGGTYGGCAGRATCRRWRRWGTRGCCGGGGCAACCGCACCGYCGTCYAGGCMKRGRGKTGSCGYAACCCTGTAYCCYCYYCCYCYYYCCAGCCRYTKCAGACRGGMWTTCYYCGGTTCCASCAAGRGGGGCTGTSRCARTTKKCCYTCYGGTCGMAGGGATCYGWCGAGGGAKGGCWGAGCCCGKGCCACCACGCTSACGGCAGKRYCTASTYWTAGCCAARCTKRGGGCSTSCTGGTCACTGCAGAMYCATGMRSSSGGGGACRCGGGGMRAKRRTYGMYCAGCATGCACCSCCAGYYRAAGRCGCTRSWTARAGYYYCMGYARRYGSYCCGSRYAAWCYAGRCGACCGRCTCAGCGYRTTGAAATKMCACGCTYWWGAGTTYTTTCGGCACMRGTMRGYGGATATCAAATTCGCGYGRGRCCRYSMCTCGTCCCGCYMCARAGCATRRYATGTWTAMCTTCATCCTMTRGCTGKTCTYGAGACTAYYCGRRYMKRWCGAYYSTYRRGSGCCTGGCSATCCYCGGGACAGYWRCGACRTTCGRRRSGAGGCACCGTCGCGGACCACRGCGRGCYCAGGKCGCACYASCGACCCCGCYGCCMCCGGCCGRACCTCSCTCGAGYAATTRGKCTTCCATTWGGCATGCYCGYSCGSCTGRAGGGYTGRTTWRGGCCGSRYRYGTTCGTCCCRTYCYTRCGTAGGTGGTGGASCTCCGCTCGCSGYCGGRMYGWCGGCRGTRRACCCCCTCTCCYCGGCTGRWATARTTCCARTMYTGAGTWGTCCCACAGYGTGGATCTCYTCATGCCACGGTTTACAATCTGYTTAYRYRGCGCAGGYCGCMCCTCGGMTMGTYATTCAATAYTCSASKYGGTYCTGWGWTRARAGTACWARYAGSYGTCCYGCGSKRGYGTGGATCTTYSGCGRCCRWGGTKCCTCRSGAGSYCGGTCRWAGAGGGAKSSCCAGARARRGAGAGATYCTTYCYYCACAACAGRWGGTYCCGTYWSYGRCSCACCCTCTCGGTYTGTWYYYRWKRYYTGCAARGRCCGCGARGGCGSGCYGCGGTCYCSYRYRMYTGYKCCCGAAAGCMACMYGYCGMSYGCRRTTCTRYCTTRCCGGCCGGGCGTRYGCGYYYAAGSGYCGACAGCRTWYGYACGMCCGMSGGGTTYCYKACACYGTCGTCCATGMRRACCACTCYGCGGWGTGCGGAGCGAACTCTGCGACTSGCRGYYRCCYGYCRYACCGCGGSRGGATRYARGGGRYGGCRCTGCGCGYCRRMGGMCRGGCGGGYCKAGTCTGCAGCGTGTYRYAGRGAAACAAGCCYKKAGGAGRCSCCCACGYCRCCCGAGMTCGRCTTGACATCACCYGTRCCCYGRYCRRCARCTTMKGYCSCCCCGTYACGGGGCCGGCGRYYGCGGCGCCRCCCCRRRGCWCRYWAAACCTCYAACSYYGRCATAYTMGKTACATCTCGAGSRRTGGCATTTTCACGCKGGGGRCTGAYACYCAKKYTCCTGGGGTAKYGAMCGTCGCCATGAGTGAGCTTRRASGTAGTGCGGAGGACGGARGAYGACTYCCCCGCWGYATCGGCASTAGGRCRGGCRTTAGGMTYCSTATGYCTGGRATTCAACSACYYSTGCTYGGSCCGRSAGGYACCCAGTCCAACAGTGGGCGTGCCGGGGSARCRSYGGGATKTCTCYCTCCAGCACGGSMGCCCTYCSCCYRGYCWCCCGGTAGATCTAWATACCGYSCCCGCYGTMARGTTCRCAMGGAGSRCCGGCRRSYCCGYARCAGGCCCCTYGGCGYTARGGGCCCGTGCSTAAGGGGTCCCACGTGRGCTCGTRYRRGGGAACGCGCTCWCRGTCGTSTRRGCGGCSTSCTACRAYTASCSCRCGCGGCCGSGGGCCGCGACACTACCTRAKCAYGCGCACTGSGTSCACCRRAGCRCCCCGCGGGGMGTGAGGMAACGCWSRRRWGCSCCRTGGCGTYRCCGGGYGATCCCYTCCWTCGKTGAAGGRCCWYACWSGYGYACRRGCGRGCGMYRWCCGACRTGCACCYMRTGSMGMCRGAATCYSSGGGASCCGCAGYKATTCTGRSGYCGTKGCYRTCCSRCMRARTRYCTRRGTCGCGCGAARYTCRMACGGATWKCWRACGCYYGGTGCTCSGKGGAASGYYRAACRRWGRRCTATCSYGGCASTAGACYYCGYYKAGCCCATCCTSTAAASWGASAGACCAKCCTKSTSRGMCCCGGRGCRGCWGCCGTCCCGRCCGCGCTARGAGYCMWRATCAGCTACCGCGGCATCCTGGCCGRCAGARGYAYYAAKYYCSACYRSGGGMGGGCCCATRGYAARYCGGGGCMRYRAGMWGCGAAGSRYCCCKSMYTGCARGRTRCTAKCCACYKCARMYCSRYRYWRGCGAGGGATCGCTGCTCGGCSYTGYACCCGCGGGCGGGGGCCTGACRAMARCYGGRRTYYGCYAYCTYGKGCGCTAAKGTAGGSCKRCRRCGRAYGTGCRACACGGCCGTACYCTGCTTAYCACATCKMWKTARCGRYCRGCGATRASSAAGCGACCWWCTRYCAAGAYARTGAGCGWCWKYRRGAKSYCYGCYAAGGYYCCTTCGGRRCACCTYGTTYAMGGGCKCGGMRTASRYYYCCTCCGKTASCYRYGYGARCYSGYYYYYYYCTCGGTGTATSACCGACMTCKYAATRTTMCTGGGGGCGGGMTAATATCSYGSATCACCRCGMTYYGSRYYGRMRCKAAARATCGKCTGCGTAAGGACYYGCARGCCCYATTYCAGYTCYCCCGCYGGYCGYRCRWKCYCTGCCYCGRCRYGATGKCMGGCGGYCCCGCGYAGAAYGGMGCARCATGCAGGACCACTTGGGRCCCCCAGTCGGGCMKCMCCCCCCGASMTTGGTATRYRGCAGYYAYACYAGRACRCYTCGCRMCTCRYYYYGYCKAGCAGGGTCRYCATCTCRTGGCYGTGGKTGGRTYYRYGTCGGCGCRACGCTAGASRCGRCRCCGTCYGGTRCGSCTRSAGCRCYASRKGCGMRSGRRTTYCTGRGRGYTCTCTGTTCTRCCTCCGAACCCCTGGCKSTRGSACWWSRRAYCCCRCRCTASTCGRGYRTGMGGTGCARSGMTTGCATRGCTCGCGCCCAGCTRGAGRYTGCYAGRACYTCGRTRYRTARCCTGCYRAAKRCCGCTCAGGRRYSCGCGCTTRATGRTGRMMCRGGTYRGGWRWMTAGGCGGTAMGYCCTTTATCYYRGGCGKGCCGYGRRGSKYKGGRCAGCCCGCAGCSRAATRWYYSTRGCTTTCCCGTCTGAGSTMRYGATATTYTKGGKGKTRYGSTGTYCTGAGAGGGTCTCYWGAGCGGGCCYCAGCAGGGCCGGCYCRGCGMGTSCCGGRSTGGGTRARGTTKCTRKMKMKGCCCKYRYYYGGRTGGGCGGYCTATGTMACTGCAYCGGGYCGACGCCYYTTGGYCYGGSKSRCGRCKCGTCRCTGAGYCAYCCGWACTATGACCAGGRYCGYCCTTTCCACGTGRTKCTCCCTRCCKAGCACKRMTGGRMSCAAGCCGTGAACRTAACCCYSTCGAGYGGCGGGCGGGAGKRCCGGYGGGCACTCTGGGGATGCRCGGCCACRGGCCTTGGAWTTGCGGCSCGGSCGRGKWARGYYYGCGGRATCYCGACCYCCCCTSGCSCGYYGKARAAAATCGGGRGRAMACKTGAARTYMRWWACTCGTACGCCCGCTTTGGTGTTTTTYRGCTAAAGGGCGACKAACASMKWWCMSTGRTCTAYAGCAGCAGAGGTGGACTTCRCACSGAAGCRACRRCGACTGCGGCGCCCGCCGTGGGCTCCGCTRCYAYYATCYGGTRYGGCTYCGCTYRWRGATCCGGGKTCYSCGCSGGAGGKRYGGGRCGCCRYRGGGTGCCTYCTGGAAGGTMRYCCCAWAYACMACMWYCTSTACAYTGGTCGGAGCCTWGYCCACGCGGGYGGGCGTMATCRKRYRCAYRRRSGCGYMRYSWACMGCGRKSRCYTSRMGATGCRTTYATGRSGGGTCCCGCGGYCGCGGCTYGCTGGATAYGSGWSSSSCSMSSCCCCACSRTTGCTGARCACGWGCRGCTCGTRCCTTAAYYCGCMGTCGTGCGTCYGCRACYRCTCCCCATGGCRMKCTSATTGTTGYTWGCGRKRTTSATARGYTCCCTCACTYGGARCWYAGGYRGGGTACCAGGGCKGRMMWTCGGGGKGGGCYGCRCRRYGGGTYTTACCSATGCGCTAGGGTYMYKYCWWACYGRRYMATCCCRYGGTGAMTCCGTGCTRACSTCCGTCYRSRAYGCAAGMCGKYAGMCGACGTGGRCASCSYCGGGYCCGGAGMGTMARTGGSYRGCCGAGGAAATYGGWYCRTYACTSGCCGARYARCRWCTCCTRAATTCAGAWGGCSGTCCRYATYTGACAMCCCAGGCGTRGGGGAYGAGASGCKGTCCCGCARGCRGGAMGGYCGTCTGCCRGGRWSGGSCGSAARGGTCGGYCRGCGGTCRYCGGCYCRGRYRCGGAGCGSYRMKRGRRCRCCGATACTGCGTAAGGGAACCCWWGRCGTTCYGRTGWATYRTCSCTGCCTGYYYACCCRCTRGACCATGCGCGCMGTSCGYACAGSCSGACGGMGRCTCTACGCGCGKCGSSCCRCGCTGKRATGRCTARYAAACCCTTCGCTTGTCGGTCGGYTCSACKRGCSAWGTYYYMCAGCTTCCGGCCCARCGRGGYGRSGGAGGGCCGATKGTGACTGCGCTCARAKAAGTAGRSYYMYTGSCGGGGCGCGSCTTGGATTCCGCTCCGRKMTGGCATTAGCGTRTACGRARRYCAACGGGGAGCKTGGKAACYCCCYCTRWGCYGMCACACAATTCCGRSAGRRCCYGTGRRYGYMAGGCACTMGTGGCRGAACMATGCAAGAACYCATTSGRRYRRYGGAGAGGTCYCGCGYCCTCMRRTGCGGGYYACYYGTCAAGYARWYGRRCCRSGCCGCRCCCYGRGCACMCKGGYGGGGGCCGRAASSCCGCGYRRGTKCCYRGYMGCAWAGKYSCSCAYGAAYTCMCKYGSRTWYTCCCTCCCCTCTGMYAACGRCMCGGCGCGMMTTGRGCCCGTCCCCGACTCGCMGKCGGCTSSCYYATCAAGYWCTSCASGGGGRYCGATACSTACKSCCTACRAACATACGCCCCCGCGCCCCGKMTACMMACTSRRRYRWWKGGYCAGGCGAAGAACGKRCGRGTCACGCCMCTGGCTYATCGGGGGSAGGKCTCSRCGCCGYRSWRSWYKKCCACAGCYYRTCYKKWAWGGKAYCTCYYGRCRYSRCYYTYAACCRTRGTSCGGCTRGAACGCGGCCGCMGGCCRRSGTGCGRCSYMTTCCGGCCGRCGACGCTGGKGTRSCSYARYSSRCCGYGCGARYRGCGYYRCCCCCTKRAATCGRGSGCTMT
